# Supplementary material for: Enhanced tenogenic potential of tendon-derived mesenchymal stem cells: transcriptomic profiling and in vivo validation
Source: Front Cell Dev Biol. 2025 Oct 16;13:1687816. doi: 10.3389/fcell.2025.1687816 (PMC12574453; doi:10.3389/fcell.2025.1687816)
Supplement: Supplementary file 2 [file DataSheet1.xlsx]

## Sheet: data3_fc2_&_raw.p
Supplementary File S1. Total differentially expressed genes (DEGs) at cut-off of q < 0.05 and |log2 fold change| ≥ 1 between TD-MSCs and BM-MSCs
Gene_ID	Transcript_ID	Gene_Symbol	Protein_ID	log2 Fold Change	baseMean	lfcSE	stat	raw p-value	padj	gene_biotype	Description
64507	NM_080698	Fmod	NP_542429.1	507.114	2854.31	0.295305	30.4301	2.19729e-203	6.39455e-201	protein_coding	fibromodulin
170921	XM_345156	Itga2	XP_345157.5	197.567	4282.26	0.19275	39.5653	0	0	protein_coding	integrin alpha 2
293890	NM_001106348	Mlana	NP_001099818.1	171.413	1570.84	0.489397	15.1642	6.10137e-52	1.99097e-50	protein_coding	melan-A
305604	NM_001012039,XM_008770456,XM_008770457	Efemp1	NP_001012039.1;XP_008768678.1;XP_008768679.1	126.148	1012.88	0.264692	26.3664	3.32905e-153	5.05024e-151	protein_coding	EGF-containing fibulin-like extracellular matrix protein 1
171112	NM_133581,XM_006255705	Wfdc1	NP_598265.1;XP_006255767.1	99.173	879.068	0.658831	10.0661	7.79918e-24	1.1561e-22	protein_coding	WAP four-disulfide core domain 1
25742	NM_013191,XM_008772868,XM_017601568	S100b	NP_037323.1;XP_008771090.1;XP_017457057.1	82.2857	7226.19	0.223999	28.4044	1.78249e-177	3.58004e-175	protein_coding	S100 calcium binding protein B
83575	NM_031766,XM_006251151	Cpz	NP_113954.1;XP_006251213.1	81.6899	721.953	0.246928	25.7244	6.23117e-146	8.88565e-144	protein_coding	carboxypeptidase Z
103694111	XR_596828	LOC103694111	.	79.2782	3330.82	0.195098	32.3368	2.12451e-229	8.41542e-227	lncRNA	uncharacterized LOC103694111
311252	NM_001107755,XM_008762061	Pamr1	NP_001101225.1;XP_008760283.1	76.8917	4335.21	0.161555	38.7778	0	0	protein_coding	peptidase domain containing associated with muscle regeneration 1
291228	XM_008771811,XM_017600733	Mkx	XP_008770033.1;XP_017456222.1	74.7046	1336.27	0.192672	32.2991	7.19724e-229	2.77385e-226	protein_coding	mohawk homeobox, transcript variant X1
171045	NM_133523	Mmp3	NP_598207.2	68.4097	3579.41	0.19013	32.0629	1.44896e-225	5.298e-223	protein_coding	matrix metallopeptidase 3
25333	NM_012862	Mgp	NP_036994.1	67.2334	18483.2	0.198236	30.6257	5.56956e-206	1.65462e-203	protein_coding	matrix Gla protein
362760	NM_001100863,XM_006240288	Galnt16	NP_001094333.1;XP_006240350.1	59.2098	944.808	0.267684	21.9952	3.20312e-107	2.76827e-105	protein_coding	polypeptide N-acetylgalactosaminyltransferase 16
315675	NM_181382	Gldn	NP_852047.1	53.7003	1262.13	0.214891	26.7431	1.48417e-157	2.37801e-155	protein_coding	gliomedin
84400	NM_053385,XM_006249890,XM_006249891,XM_008769572	Prelp	NP_445837.1;XP_006249952.1;XP_006249953.1;XP_008767794.1	52.0664	8321.65	0.145886	39.0872	0	0	protein_coding	proline and arginine rich end leucine rich repeat protein
29437	NM_019212	Acta1	NP_062085.1	41.4019	118.757	0.444325	12.0894	1.20155e-33	2.46533e-32	protein_coding	actin, alpha 1, skeletal muscle
85431	NM_053524,XM_008759640,XM_008759641,XM_008759642,XM_008759643	Nox4	NP_445976.1;XP_008757862.1;XP_008757863.1;XP_008757864.1;XP_008757865.1	39.8858	1629.92	0.265703	20.0141	4.15082e-89	2.81861e-87	protein_coding	NADPH oxidase 4
296789	NM_001106579,XM_017592522	Sema3e	NP_001100049.1;XP_017448011.1	39.0431	1817.75	0.152727	34.6172	1.39046e-262	7.62614e-260	protein_coding	semaphorin 3E
311425	XM_017592341	Adam33	XP_017447830.1	38.6539	372.087	0.276483	19.0701	4.47723e-81	2.62738e-79	protein_coding	ADAM metallopeptidase domain 33
84587	NM_053456	Plcl1	NP_445908.1	38.4122	399.728	0.248596	21.1729	1.69703e-99	1.32238e-97	protein_coding	phospholipase C-like 1
246266	NM_144750	Aspg	NP_653351.1	36.534	417.277	0.29537	17.5751	3.82137e-69	1.85349e-67	protein_coding	asparaginase
306451	NM_001169133,XM_006253115,XM_008771244,XM_008771245,XM_017600110,XM_017600111,XM_017600112,XM_017600113	Tenm3	NP_001162604.1;XP_006253177.1;XP_008769466.1;XP_008769467.1;XP_017455599.1;XP_017455600.1;XP_017455601.1;XP_017455602.1	35.7203	2371.21	0.151016	34.1599	9.53982e-256	4.85849e-253	protein_coding	teneurin transmembrane protein 3
309525	NM_001191637,XM_017589299,XM_017589300,XM_017589301,XM_017589302,XM_017589303	Slc16a12	NP_001178566.1;XP_017444788.1;XP_017444789.1;XP_017444790.1;XP_017444791.1;XP_017444792.1	35.3229	365.14	0.832891	6.17432	6.64498e-10	4.57765e-09	protein_coding	solute carrier family 16, member 12
25177	NM_001033926,NM_001271199,NM_001271200,NM_001271201,NM_145669,XM_006257671,XM_006257672,XM_006257673,XM_006257674,XM_006257675,XM_006257676	Fhl1	NP_001029098.1;NP_001258128.1;NP_001258129.1;NP_001258130.1;NP_663702.1;XP_006257733.1;XP_006257734.1;XP_006257735.1;XP_006257736.1;XP_006257737.1;XP_006257738.1	32.8699	2754.81	0.131578	38.2944	0	0	protein_coding	four and a half LIM domains 1
306283	NM_001031654,XM_006252627	Anxa8	NP_001026824.1;XP_006252689.1	30.9907	1283.42	0.189261	26.1742	5.22262e-151	7.67779e-149	protein_coding	annexin A8
24907	NM_001005244,NM_001005246,NM_012698,XM_008773252,XM_008773253,XM_017601907,XM_017601908,XM_017601909,XM_017601910,XM_017601911,XM_017601912	Dmd	NP_001005244.1;NP_001005246.1;NP_036830.2;XP_008771474.1;XP_008771475.1;XP_017457396.1;XP_017457397.1;XP_017457398.1;XP_017457399.1;XP_017457400.1;XP_017457401.1	28.6895	1391.31	0.209794	23.0819	7.0387e-118	7.01901e-116	protein_coding	dystrophin
24718	NM_080394,XM_006235873,XM_017592472	Reln	NP_536319.2;XP_006235935.1;XP_017447961.1	28.6344	1332.38	0.183407	26.3877	1.8957e-153	2.90674e-151	protein_coding	reelin
689616	XM_001071384	Apcdd1	XP_001071384.2	27.0936	1418.51	0.278376	17.0988	1.51609e-65	6.73505e-64	protein_coding	APC down-regulated 1
315761	NM_001108161	Cilp	NP_001101631.1	26.4783	3179.72	0.165062	28.636	2.39183e-180	5.01581e-178	protein_coding	cartilage intermediate layer protein
363457	XM_006257312,XM_006257313,XM_008773475,XM_343778	Col4a5	XP_006257374.1;XP_006257375.1;XP_008771697.1;XP_343779.2	25.9543	2592.52	0.157657	29.7982	4.12312e-195	1.08881e-192	protein_coding	collagen type IV alpha 5 chain, transcript variant X2
308099	NM_001038615,XM_006227871	Fndc1	NP_001033704.1;XP_006227933.1	25.9313	1118.04	0.253223	18.5474	8.56276e-77	4.71448e-75	protein_coding	fibronectin type III domain containing 1
689914	XM_001072500,XM_006238601,XM_006238603,XM_006238605,XM_006238606,XM_008763972,XM_008763973,XM_008763974,XM_017593793,XM_017593794	Trabd2b	XP_001072500.2;XP_006238663.1;XP_006238665.1;XP_006238667.1;XP_006238668.1;XP_008762194.1;XP_008762195.1;XP_008762196.1;XP_017449282.1;XP_017449283.1	24.6444	1114.18	0.197471	23.412	3.22424e-121	3.48315e-119	protein_coding	TraB domain containing 2B, transcript variant X2
299737	NM_001106780	Ntn4	NP_001100250.1	23.3085	354.925	0.287322	15.8107	2.62342e-56	9.56777e-55	protein_coding	netrin 4
362899	NM_001130559,XM_006241544	Nipal2	NP_001124031.1;XP_006241606.1	22.8886	479.948	0.270825	16.677	1.92522e-62	8.00397e-61	protein_coding	NIPA-like domain containing 2
64508	NM_130779,XM_006239847,XM_006239848,XM_006239849,XM_006239850	Adcy3	NP_570135.2;XP_006239909.1;XP_006239910.1;XP_006239911.1;XP_006239912.1	21.5289	890.175	0.298363	14.8417	7.87591e-50	2.36443e-48	protein_coding	adenylate cyclase 3
29279	NM_017149	Meox2	NP_058845.1	21.5149	1534.15	0.157445	28.1195	5.65327e-174	1.10432e-171	protein_coding	mesenchyme homeobox 2
113906	NM_053612	Hspb8	NP_446064.1	21.3516	4093.08	0.145588	30.3341	4.07678e-202	1.1627e-199	protein_coding	heat shock protein family B (small) member 8
81730	NM_031066,XM_017595930	Fez1	NP_112328.1;XP_017451419.1	20.8895	2059.13	0.15255	28.7428	1.11557e-181	2.48562e-179	protein_coding	fasciculation and elongation protein zeta 1
25145	NM_012752	Cd24	NP_036884.1	20.276	603.535	0.293525	14.7916	1.66039e-49	4.96378e-48	protein_coding	CD24 molecule
282581	NM_001130536,XM_008765450,XM_017594684,XM_017594685,XM_017594686	Fzd6	NP_001124008.1;XP_008763672.1;XP_017450173.1;XP_017450174.1;XP_017450175.1	19.7382	561.402	0.209506	20.5384	9.77785e-94	7.26209e-92	protein_coding	frizzled class receptor 6
29366	NM_019197,XM_006245162,XM_008767212,XM_017596304	Serpine2	NP_062070.1;XP_006245224.1;XP_008765434.1;XP_017451793.1	19.2881	30137.2	0.117031	36.483	2.06568e-291	1.33894e-288	protein_coding	serpin family E member 2
24706	NM_031529,XM_017599578,XM_017599579	Rarb	NP_113717.1;XP_017455067.1;XP_017455068.1	18.3832	189.633	0.36612	11.4725	1.81296e-30	3.39722e-29	protein_coding	retinoic acid receptor, beta
140898	XM_342676	Arhgef5	XP_342677.4	17.5134	605.071	0.241779	17.0833	1.97596e-65	8.69667e-64	protein_coding	Rho guanine nucleotide exchange factor 5, transcript variant X1
116777	NM_053938,XM_006255559	Cdh3	NP_446390.2;XP_006255621.1	17.3128	425.189	0.217535	18.9108	9.28681e-80	5.31847e-78	protein_coding	cadherin 3
24208	NM_012502	Ar	NP_036634.1	16.7987	163.512	0.318032	12.7983	1.67483e-37	3.7552e-36	protein_coding	androgen receptor
25285	NM_012817	Igfbp5	NP_036949.1	16.7848	69.5848	0.468811	8.67958	3.97247e-18	4.59055e-17	protein_coding	insulin-like growth factor binding protein 5
25112	NM_024127	Gadd45a	NP_077041.2	16.479	17500.8	0.120175	33.6389	4.52524e-248	2.151e-245	protein_coding	growth arrest and DNA-damage-inducible, alpha
679812	NM_001190999,XM_006227838,XM_006227844,XM_008758706,XM_008758707,XM_017589700,XM_017589701	Plekhg1	NP_001177928.1;XP_006227900.1;XP_006227906.1;XP_008756928.1;XP_008756929.1;XP_017445189.1;XP_017445190.1	16.4004	282.587	0.268427	15.0345	4.3627e-51	1.37637e-49	protein_coding	pleckstrin homology and RhoGEF domain containing G1
25507	NM_012999	Pcsk6	NP_037131.1	16.3329	998.735	0.189488	21.2663	2.32975e-100	1.8254e-98	protein_coding	proprotein convertase subtilisin/kexin type 6
315795	NM_001108164,XM_006243355,XM_008766286,XM_008766287	Cgnl1	NP_001101634.1;XP_006243417.1;XP_008764508.1;XP_008764509.1	16.3174	381.505	0.360766	11.1661	5.97554e-29	1.06514e-27	protein_coding	cingulin-like 1
305423	NM_001107221,XM_006251073,XM_006251075,XM_008770208	C1qtnf7	NP_001100691.1;XP_006251135.1;XP_006251137.1;XP_008768430.1	16.3026	1504.95	0.149346	26.9644	3.8653e-160	6.40921e-158	protein_coding	C1q and tumor necrosis factor related protein 7
302396	NM_001313815,XM_008773350,XM_017601966	RGD1561931	NP_001300744.1;XP_008771572.1;XP_017457455.1	16.1633	718.141	0.252486	15.9005	6.28483e-57	2.3218e-55	protein_coding	similar to KIAA2022 protein
290595	NM_001106063	LOC290595	NP_001099533.2	16.12	2935.53	0.145655	27.5361	6.48787e-167	1.1711e-164	protein_coding	hypothetical gene supported by AF152002
498564	NM_001017505	Itgbl1	NP_001017505.1	15.8536	20791.9	0.126477	31.5213	4.43085e-218	1.50438e-215	protein_coding	integrin subunit beta like 1
102550162	XR_001839752,XR_594303	LOC102550162	.	15.4017	250.896	0.247495	15.9398	3.35483e-57	1.25235e-55	lncRNA	uncharacterized LOC102550162, transcript variant X1
83834	NM_053346	Nrn1	NP_445798.1	15.3927	931.017	0.171056	23.0579	1.2262e-117	1.21428e-115	protein_coding	neuritin 1
65053	NM_022959	Rassf9	NP_075248.1	15.3549	260.86	0.318523	12.3716	3.72463e-35	7.963e-34	protein_coding	Ras association domain family member 9
29585	NM_019240,XM_006238845	Gjb3	NP_062113.1;XP_006238907.1	15.0639	120.215	0.376677	10.3883	2.8032e-25	4.4121e-24	protein_coding	gap junction protein, beta 3
683753	XM_002728150	Prr32	XP_002728196.2	15.0176	135.999	0.430909	9.07055	1.18423e-19	1.47486e-18	protein_coding	proline rich 32
140666	NM_175578,XM_006244593	Rcan2	NP_783168.1;XP_006244655.1	14.9402	1592.84	0.135381	28.816	1.35296e-182	3.11181e-180	protein_coding	regulator of calcineurin 2
310914	NM_001024259,XM_006233400,XM_006233401,XM_017590940,XM_017590941,XM_017590942,XM_017590943,XR_001836470	Bmpr1b	NP_001019430.1;XP_006233462.1;XP_006233463.1;XP_017446429.1;XP_017446430.1;XP_017446431.1;XP_017446432.1	14.6804	1957.72	0.187593	20.6608	7.80959e-95	5.83062e-93	protein_coding	bone morphogenetic protein receptor type 1B
84409	NM_032106,XM_008768537,XM_008768538,XM_008768539,XM_017598079,XM_017598080,XM_017598081,XM_017598082,XM_017598083,XM_017598084	Robo2	NP_115289.1;XP_008766759.2;XP_008766760.2;XP_008766761.2;XP_017453568.1;XP_017453569.1;XP_017453570.1;XP_017453571.1;XP_017453572.1;XP_017453573.1	14.6273	3342.04	0.1304	29.6824	1.29581e-193	3.35969e-191	protein_coding	roundabout guidance receptor 2
24693	NM_017043,XM_006234063	Ptgs1	NP_058739.4;XP_006234125.1	14.5783	11740.9	0.105515	36.637	7.36893e-294	5.00385e-291	protein_coding	prostaglandin-endoperoxide synthase 1
287285	XM_006246367,XM_017597631	Shroom1	XP_006246429.1;XP_017453120.1	14.3349	121.422	0.365126	10.5209	6.92013e-26	1.11883e-24	protein_coding	shroom family member 1, transcript variant X1
305475	NM_001107232,XM_017599221	Osbp2	NP_001100702.1;XP_017454710.1	14.1303	526.679	0.223148	17.1219	1.01833e-65	4.58088e-64	protein_coding	oxysterol binding protein 2
301287	XM_008766937	Pkhd1	XP_008765159.1	14.0019	749.556	0.215103	17.7011	4.11552e-70	2.05921e-68	protein_coding	polycystic kidney and hepatic disease 1, transcript variant X1
500287	NM_001191975,XM_006237048,XM_008763196	Srgap3	NP_001178904.1;XP_006237110.1;XP_008761418.1	13.9195	294.872	0.298364	12.7329	3.88125e-37	8.55435e-36	protein_coding	SLIT-ROBO Rho GTPase activating protein 3
282836	NM_001271300,NM_172333	Cthrc1	NP_001258229.1;NP_758836.1	13.8529	2145.45	0.151082	25.0997	5.00968e-139	6.67646e-137	protein_coding	collagen triple helix repeat containing 1
25641	NM_013104	Igfbp6	NP_037236.1	13.7837	7872.97	0.14983	25.2613	8.50824e-141	1.1446e-138	protein_coding	insulin-like growth factor binding protein 6
687750	XM_003749448	Fam102a	XP_003749496.1	13.7343	272.863	0.247438	15.2754	1.11544e-52	3.76034e-51	protein_coding	family with sequence similarity 102, member A
294431	NM_001024977,XM_017601622	Fam26e	NP_001020148.1;XP_017457111.1	13.531	767.444	0.175533	21.4102	1.07316e-101	8.64587e-100	protein_coding	family with sequence similarity 26, member E
266777	NM_153735	Nptx1	NP_714957.1	13.1934	55.0808	0.583788	6.37517	1.82756e-10	1.31687e-09	protein_coding	neuronal pentraxin 1
363104	XM_003750546	Cd109	XP_003750594.1	13.16	3601.83	0.154524	24.0616	6.31771e-128	7.4455e-126	protein_coding	CD109 molecule
291647	XM_001055753	Pcdhb14	XP_001055753.2	13.1198	131.599	0.417372	8.89775	5.69882e-19	6.86942e-18	protein_coding	protocadherin beta 14
25352	NM_012880,XM_006251030	Sod3	NP_037012.1;XP_006251092.1	12.9154	2278.97	0.188392	19.5922	1.80298e-85	1.12273e-83	protein_coding	superoxide dismutase 3, extracellular
367085	NM_213629,XM_006243047	Arhgap20	NP_998794.1;XP_006243109.1	12.8813	466.933	0.247811	14.8791	4.50752e-50	1.37052e-48	protein_coding	Rho GTPase activating protein 20
492821	NM_001008385,XM_017601010	Pmaip1	NP_001008386.1;XP_017456499.1	12.8568	6350.06	0.110977	33.2001	1.07188e-241	4.63184e-239	protein_coding	phorbol-12-myristate-13-acetate-induced protein 1
113970	NM_053621	Magi2	NP_446073.1	12.826	159.371	0.335439	10.9737	5.11546e-28	8.89592e-27	protein_coding	membrane associated guanylate kinase, WW and PDZ domain containing 2
108348061	XM_017596762	LOC108348061	XP_017452251.1	12.7609	10082.2	0.135029	27.2066	5.43061e-163	9.44397e-161	protein_coding	glutathione S-transferase alpha-3
85270	NM_053508	Tekt1	NP_445960.1	12.3801	141.614	0.338491	10.7239	7.85753e-27	1.31358e-25	protein_coding	tektin 1
293823	XM_017590322	Prune2	XP_017445811.1	12.1263	3734.12	0.154788	23.258	1.18028e-119	1.21962e-117	protein_coding	prune homolog 2, transcript variant X1
494499	NM_001010921,XM_017595811,XM_017595812	Gsta5	NP_001010921.1;XP_017451300.1;XP_017451301.1	11.9533	94.7685	0.360422	9.93097	3.05279e-23	4.44212e-22	protein_coding	glutathione S-transferase alpha 5
362465	XM_342788	Tmtc1	XP_342789.5	11.9084	381.182	0.238246	15.0009	7.2428e-51	2.26001e-49	protein_coding	transmembrane and tetratricopeptide repeat containing 1, transcript variant X1
24421	NM_031509	Gsta1	NP_113697.1	11.8132	3572.32	0.115697	30.7903	3.53434e-208	1.11999e-205	protein_coding	glutathione S-transferase alpha 1
282583	XM_006236922,XM_006236923,XM_006236924	Fbln2	XP_006236984.1;XP_006236985.1;XP_006236986.1	11.6908	6734.2	0.126227	28.1026	9.0988e-174	1.72999e-171	protein_coding	fibulin 2, transcript variant X3
24422	XM_017596098	Gsta2	XP_017451587.1	11.5555	54.965	0.519766	6.7925	1.1021e-11	8.72136e-11	protein_coding	glutathione S-transferase alpha 2, transcript variant X1
84406	NM_053391	Hs3st1	NP_445843.1	11.3845	92.4842	0.513111	6.83867	7.99309e-12	6.39626e-11	protein_coding	heparan sulfate-glucosamine 3-sulfotransferase 1
103692452	XR_592691	LOC103692452	.	11.3532	147.725	0.400619	8.74904	2.15171e-18	2.50886e-17	lncRNA	uncharacterized LOC103692452
689619	XM_001071392,XM_006237431,XM_017593047	Nrip2	XP_001071392.2;XP_006237493.1;XP_017448536.1	11.2622	339.088	0.25918	13.4787	2.08699e-41	5.16675e-40	protein_coding	nuclear receptor interacting protein 2, transcript variant X3
499856	NM_001025042	Fibin	NP_001020213.1	11.2135	1306.91	0.16798	20.7594	1.00841e-95	7.64886e-94	protein_coding	fin bud initiation factor homolog (zebrafish)
64387	NM_022543	Ccdc80	NP_071988.2	11.1365	190623	0.120536	28.848	5.37574e-183	1.25669e-180	protein_coding	coiled-coil domain containing 80
297814	NM_001009662	Car8	NP_001009662.1	11.0467	285.28	0.250573	13.8305	1.66937e-43	4.29697e-42	protein_coding	carbonic anhydrase 8
93662	NM_053572	Cdhr1	NP_446024.1	11.0272	547.801	0.221285	15.6495	3.34999e-55	1.17953e-53	protein_coding	cadherin-related family member 1
81526	NM_030868	Nov	NP_110495.1	11.026	3803.81	0.130174	26.6015	6.51634e-156	1.02113e-153	protein_coding	nephroblastoma overexpressed
313409	NM_001107949,XM_006238446,XM_006238447,XM_006238448,XM_006238449	Dnajc6	NP_001101419.1;XP_006238508.1;XP_006238509.2;XP_006238510.1;XP_006238511.1	10.9787	1048.21	0.156413	22.0994	3.20354e-108	2.83742e-106	protein_coding	DnaJ heat shock protein family (Hsp40) member C6
364707	XM_008771604	Foxf2	XP_008769826.1	10.8926	133.484	0.298357	11.5475	7.60246e-31	1.44935e-29	protein_coding	forkhead box F2, transcript variant X1
100910163	XM_003751622	LOC100910163	XP_003751670.1	10.8661	36.9447	0.536798	6.41165	1.43956e-10	1.04522e-09	protein_coding	uncharacterized LOC100910163
103693508	XR_001840437,XR_594986	LOC103693508	.	10.7274	104.03	0.40908	8.36811	5.85479e-17	6.46202e-16	lncRNA	uncharacterized LOC103693508, transcript variant X1
314930	NM_001130501	Zfpm2	NP_001123973.1	10.6531	96.7094	0.355435	9.60288	7.77436e-22	1.05987e-20	protein_coding	zinc finger protein, multitype 2
25339	NM_012868,XM_006232045	Npr3	NP_037000.1;XP_006232107.1	10.6105	2390.6	0.163245	20.8731	9.41018e-97	7.17589e-95	protein_coding	natriuretic peptide receptor 3
308709	NM_001134858,XM_006229337	Synm	NP_001128330.1;XP_006229399.1	10.5886	441.833	0.238149	14.2954	2.33827e-46	6.46195e-45	protein_coding	synemin
684871	NM_001115043	LOC684871	NP_001108515.1	10.5327	35.9075	0.538623	6.30645	2.85502e-10	2.01847e-09	protein_coding	similar to Protein C8orf4 (Thyroid cancer protein 1) (TC-1)
84011	XM_008762610	Atp9a	XP_008760832.1	10.348	350.778	0.228795	14.7349	3.84709e-49	1.13581e-47	protein_coding	ATPase phospholipid transporting 9A (putative), transcript variant X1
100909443	XM_003749752	LOC100909443	XP_003749800.1	10.329	917.604	0.224699	14.9917	8.31613e-51	2.58926e-49	protein_coding	homeobox protein Hox-A11-like
24586	NM_031521,XM_006242986,XM_006242988,XM_006242994,XM_008766192,XM_008766193,XM_017595460,XM_017595461,XM_017595462,XM_017595463,XM_017595464,XM_017595465	Ncam1	NP_113709.1;XP_006243048.1;XP_006243050.1;XP_006243056.1;XP_008764414.1;XP_008764415.1;XP_017450949.1;XP_017450950.1;XP_017450951.1;XP_017450952.1;XP_017450953.1;XP_017450954.1	10.2608	9381.6	0.117175	28.6671	9.80741e-181	2.08737e-178	protein_coding	neural cell adhesion molecule 1
299996	XM_017595223,XM_216941	Matn2	XP_017450712.1;XP_216941.8	10.2211	690.446	0.225572	14.8665	5.43649e-50	1.64595e-48	protein_coding	matrilin 2, transcript variant X2
171096	NM_133566	Cst6	NP_598250.1	10.218	445.16	0.210807	15.9057	5.78082e-57	2.14673e-55	protein_coding	cystatin E/M
103692131	XM_008762951	NEWGENE_1564605	XP_008761173.1	10.2123	939.445	0.225951	14.8361	8.5589e-50	2.56407e-48	protein_coding	homeobox A11
25420	NM_012935	Cryab	NP_037067.1	9.98342	2285.43	0.135269	24.5403	5.49617e-133	7.12503e-131	protein_coding	crystallin, alpha B
684050	NM_001127640	PCOLCE2	NP_001121112.1	9.92506	2000.29	0.136029	24.341	7.21956e-131	9.1107e-129	protein_coding	procollagen C-endopeptidase enhancer 2
501779	XM_008768755,XM_008768756,XM_008768757,XM_008768758	Cd200r1l	XP_008766977.1;XP_008766978.1;XP_008766979.1;XP_008766980.1	9.92414	170.59	0.333625	9.92415	3.26865e-23	4.74653e-22	protein_coding	CD200 receptor 1-like, transcript variant X2
140587	NM_001271267,XM_006237604,XM_008763349,XM_008763350,XM_017592402,XM_017592403,XM_017592404,XM_017592405,XM_017592406,XM_017592407,XM_017592408,XM_017592409,XM_017592410	Sox5	NP_001258196.1;XP_006237666.1;XP_008761571.1;XP_008761572.1;XP_017447891.1;XP_017447892.1;XP_017447893.1;XP_017447894.1;XP_017447895.1;XP_017447896.1;XP_017447897.1;XP_017447898.1;XP_017447899.1	9.841	171.951	0.296618	11.1214	9.87332e-29	1.74899e-27	protein_coding	SRY box 5
305332	NM_001191678,XM_017599187,XM_017599188,XM_017599189,XM_017599190,XM_017599191,XM_017599192	Limch1	NP_001178607.1;XP_017454676.1;XP_017454677.1;XP_017454678.1;XP_017454679.1;XP_017454680.1;XP_017454681.1	9.82297	1649.94	0.209091	15.7643	5.4802e-56	1.97343e-54	protein_coding	LIM and calponin homology domains 1
116548	NM_053823	Pcsk5	NP_446275.1	9.72477	566.118	0.198868	16.5017	3.56416e-61	1.43573e-59	protein_coding	proprotein convertase subtilisin/kexin type 5
680883	NM_001109430,XM_006237208,XM_017592888,XM_017592889,XM_017592890	Lrtm2	NP_001102900.1;XP_006237270.1;XP_017448377.1;XP_017448378.1;XP_017448379.1	9.69304	34.9227	0.589021	5.56338	2.64593e-08	1.5669e-07	protein_coding	leucine-rich repeats and transmembrane domains 2
140433	NM_001191609	Lama5	NP_001178538.1	9.67869	104.807	0.361137	9.06806	1.21153e-19	1.50754e-18	protein_coding	laminin subunit alpha 5
25358	NM_012886,XM_006241162	Timp3	NP_037018.2;XP_006241224.1	9.50816	2772.7	0.127899	25.4042	2.26357e-142	3.16456e-140	protein_coding	TIMP metallopeptidase inhibitor 3
306038	XM_008770914,XM_008770915,XM_008770916,XM_017599959,XM_017599960	Enox1	XP_008769136.1;XP_008769137.1;XP_008769138.1;XP_017455448.1;XP_017455449.1	9.48335	166.237	0.33447	9.70309	2.92495e-22	4.0495e-21	protein_coding	ecto-NOX disulfide-thiol exchanger 1, transcript variant X5
100363368	XM_006251787,XM_008770604,XM_008770605,XR_001841482,XR_001841483	LOC100363368	XP_006251849.1;XP_008768826.1;XP_008768827.1	9.48051	545.188	0.215812	15.0361	4.25959e-51	1.34682e-49	protein_coding	mCG11429-like, transcript variant X5
59325	NM_021689	Ereg	NP_067721.1	9.41492	405.681	0.235513	13.7358	6.19986e-43	1.57875e-41	protein_coding	epiregulin
103692030	XR_001837778,XR_001837779	LOC103692030	.	9.17623	172.597	0.43671	7.32271	2.43021e-13	2.14448e-12	lncRNA	uncharacterized LOC103692030, transcript variant X2
170913	NM_133401,XM_006235994	Abcb1a	NP_596892.1;XP_006236056.1	9.12171	1320.09	0.170859	18.6662	9.31841e-78	5.23152e-76	protein_coding	ATP binding cassette subfamily B member 1A
362429	NM_001108644,XM_017592703	Mfap5	NP_001102114.1;XP_017448192.1	9.11357	8496.72	0.14193	22.4618	9.80325e-112	8.96118e-110	protein_coding	microfibrillar associated protein 5
117275	NM_057134,XM_006248556,XM_006248557,XM_017597850	Chrd	NP_476475.1;XP_006248618.1;XP_006248619.1;XP_017453339.1	9.07435	615.733	0.210414	15.1216	1.16697e-51	3.77346e-50	protein_coding	chordin
29369	NM_019199	Fgf18	NP_062072.1	9.02782	6.24404	1.18442	2.68011	0.00735988	0.0188695	protein_coding	fibroblast growth factor 18
361032	NM_001108374	RGD1310110	NP_001101844.1	8.95099	744.549	0.156725	20.1757	1.59933e-90	1.10711e-88	protein_coding	similar to 3632451O06Rik protein
361105	NM_001108395,XM_006252630,XM_017600164	Plac9	NP_001101865.1;XP_006252692.2;XP_017455653.1	8.86111	1221	0.144572	21.7711	4.35779e-105	3.63404e-103	protein_coding	placenta-specific 9
108353194	XR_001842303	LOC108353194	.	8.74414	33.4081	0.519484	6.02197	1.72303e-09	1.13752e-08	lncRNA	uncharacterized LOC108353194
80848	NM_053332	Cubn	NP_445784.1	8.73124	135.634	0.305719	10.2257	1.52117e-24	2.32496e-23	protein_coding	cubilin
679942	NM_001109383	Angptl1	NP_001102853.1	8.72659	138.475	0.484331	6.45306	1.09613e-10	8.02983e-10	protein_coding	angiopoietin-like 1
316539	NM_001162411,XM_008767249	Epha4	NP_001155883.1;XP_008765471.1	8.70439	674.711	0.184054	16.961	1.59673e-64	6.83765e-63	protein_coding	Eph receptor A4
192248	NM_138889,XM_017601173,XM_017601174	Cdh13	NP_620244.1;XP_017456662.1;XP_017456663.1	8.63923	1452.82	0.226605	13.7283	6.86932e-43	1.74611e-41	protein_coding	cadherin 13
299269	NM_206846	Ifi27l2b	NP_996728.1	8.51209	4472.43	0.171473	18.0175	1.4208e-72	7.36748e-71	protein_coding	interferon, alpha-inducible protein 27 like 2B
25672	NM_013131	Nr3c2	NP_037263.1	8.40667	1147.18	0.132846	23.121	2.85046e-118	2.88281e-116	protein_coding	nuclear receptor subfamily 3, group C, member 2
307404	NM_001047881	Arsi	NP_001041346.1	8.26815	866.467	0.181821	16.7614	4.67717e-63	1.96166e-61	protein_coding	arylsulfatase family, member I
112400	NM_001271118,NM_001271119,NM_001271120,NM_001271121,NM_001271122,NM_001271123,NM_001271124,NM_001271125,NM_001271126,NM_001271127,NM_001271128,NM_001271129,NM_001271130,NM_031588,XM_017599968,XM_017599969,XM_017599970,XM_017599971,XM_017599972,XM_017599973,XM_017599974	Nrg1	NP_001258047.1;NP_001258048.1;NP_001258049.1;NP_001258050.1;NP_001258051.1;NP_001258052.1;NP_001258053.1;NP_001258054.1;NP_001258055.1;NP_001258056.1;NP_001258057.1;NP_001258058.1;NP_001258059.1;NP_113776.2;XP_017455457.1;XP_017455458.1;XP_017455459.1;XP_017455460.1;XP_017455461.1;XP_017455462.1;XP_017455463.1	8.01589	432.297	0.278746	10.7728	4.62854e-27	7.81101e-26	protein_coding	neuregulin 1
309410	XM_017590483	Mamdc2	XP_017445972.1	7.99457	1172.04	0.161583	18.5603	6.73857e-77	3.7245e-75	protein_coding	MAM domain containing 2, transcript variant X1
108348771	XM_017601099	LOC108348771	XP_017456588.1	7.90214	203.814	0.259	11.5145	1.11537e-30	2.10386e-29	protein_coding	protocadherin beta-16-like
63845	NM_023020,XM_017593606	Tmeff1	NP_075409.1;XP_017449095.1	7.86016	173.516	0.307327	9.67881	3.71e-22	5.1165e-21	protein_coding	transmembrane protein with EGF-like and two follistatin-like domains 1
308118	NM_001107459,XM_006227854,XM_006227855	Rgs17	NP_001100929.1;XP_006227916.1;XP_006227917.1	7.82384	162.98	0.279088	10.6342	2.06591e-26	3.39791e-25	protein_coding	regulator of G-protein signaling 17
287534	NM_001007611	Fam101b	NP_001007612.1	7.78076	583.147	0.227221	13.0266	8.63759e-39	2.01591e-37	protein_coding	family with sequence similarity 101, member B
311129	NM_001107735,XM_008761900,XM_008761904,XM_008761905,XM_008761906,XM_008761907,XM_017591693,XM_017591694,XM_017591695,XM_017591696,XM_017591697,XM_017591698,XM_017591699	Osbpl6	NP_001101205.1;XP_008760122.1;XP_008760126.1;XP_008760127.1;XP_008760128.1;XP_008760129.1;XP_017447182.1;XP_017447183.1;XP_017447184.1;XP_017447185.1;XP_017447186.1;XP_017447187.1;XP_017447188.1	7.64286	1251.14	0.174028	16.86	8.85365e-64	3.76875e-62	protein_coding	oxysterol binding protein-like 6
170635	NM_130819	Dhrs9	NP_570832.1	7.63707	392.217	0.209825	13.9784	2.1125e-44	5.52738e-43	protein_coding	dehydrogenase/reductase 9
307487	NM_001114604	Pcdhb21	NP_001108076.1	7.5245	56.9467	0.485052	6.00265	1.94124e-09	1.27685e-08	protein_coding	protocadherin beta 21
50594	NM_031609,XM_008764284	Nbl1	NP_113797.1;XP_008762506.1	7.52422	11526.9	0.127818	22.7789	7.42867e-115	6.96926e-113	protein_coding	neuroblastoma 1, DAN family BMP antagonist
100314019	NR_031856,rna-Mir99a,rna-Mir99a-2	Mir99a	.	7.52387	26.6814	0.629984	4.62151	3.80956e-06	1.78288e-05	miRNA	microRNA 99a
93667	NM_053573,XM_006233875,XM_006233876,XM_006233877,XM_017592085	Olfm1	NP_446025.1;XP_006233937.1;XP_006233938.1;XP_006233939.1;XP_017447574.1	7.4409	302.852	0.256288	11.2977	1.34645e-29	2.45843e-28	protein_coding	olfactomedin 1
363231	XM_343571	Rftn2	XP_343572.4	7.42062	886.365	0.141456	20.4412	7.18999e-93	5.23109e-91	protein_coding	raftlin family member 2
287129	NM_001009620,XM_017597065	Tmem204	NP_001009620.1;XP_017452554.1	7.41368	976.116	0.179804	16.0741	3.87291e-58	1.48063e-56	protein_coding	transmembrane protein 204
361324	XM_003751782,XM_006254703,XM_006254704,XM_008772186	Sema6a	XP_003751830.1;XP_006254765.1;XP_006254766.1;XP_008770408.1	7.36235	576.917	0.261719	11.0048	3.623e-28	6.33914e-27	protein_coding	semaphorin 6A, transcript variant X2
89805	NM_134454	Angpt2	NP_604449.1	7.34148	84.8567	0.359143	8.00815	1.16449e-15	1.19724e-14	protein_coding	angiopoietin 2
246273	NM_144755	Trib3	NP_653356.1	7.31523	2823.87	0.148038	19.393	8.83476e-84	5.40703e-82	protein_coding	tribbles pseudokinase 3
500393	NM_001109260	RGD1561849	NP_001102730.1	7.27299	242.856	0.29289	9.77346	1.46372e-22	2.05237e-21	protein_coding	similar to RIKEN cDNA 3110035E14
298867	NM_001106713,XM_006239857,XM_008764550,XM_017594070,XM_017594071,XM_017594072	Klhl29	NP_001100183.1;XP_006239919.1;XP_008762772.1;XP_017449559.1;XP_017449560.1;XP_017449561.1	7.25232	445.217	0.236501	12.0864	1.24675e-33	2.55074e-32	protein_coding	kelch-like family member 29
500046	XM_002729287,XM_017592953	Cped1	XP_002729333.2;XP_017448442.1	7.23444	2509.56	0.129705	22.0106	2.2818e-107	1.98405e-105	protein_coding	cadherin-like and PC-esterase domain containing 1, transcript variant X1
291015	NM_001106103,XM_008771490	Ogn	NP_001099573.1;XP_008769712.1	7.21182	28271.2	0.187843	15.1742	5.24311e-52	1.71483e-50	protein_coding	osteoglycin
78975	NM_023991,XM_008763901	Prkaa2	NP_076481.1;XP_008762123.1	7.20454	172.165	0.284881	10.0004	1.51852e-23	2.23008e-22	protein_coding	protein kinase AMP-activated catalytic subunit alpha 2
313495	NM_001107956,XM_008763676	Car9	NP_001101426.1;XP_008761898.1	7.20253	542.455	0.590326	4.82531	1.39787e-06	6.88318e-06	protein_coding	carbonic anhydrase 9
108348095	XM_008771558,XM_017600706	Ogn	XP_008769780.1;XP_017456195.1	7.17959	27607.1	0.180145	15.7867	3.84146e-56	1.39387e-54	protein_coding	osteoglycin, transcript variant X2
307481	XM_017601102	Pcdh1	XP_017456591.1	7.13801	67.0559	0.40981	6.91911	4.54475e-12	3.69067e-11	protein_coding	protocadherin 1, transcript variant X1
84484	NM_053424,XM_006250791,XM_017599396	Slc4a4	NP_445876.1;XP_006250853.1;XP_017454885.1	7.08425	1428.61	0.139653	20.2259	5.78747e-91	4.04555e-89	protein_coding	solute carrier family 4 member 4
306805	NM_001014008,XM_006253695	Aspn	NP_001014030.1;XP_006253757.1	7.06774	11985.9	0.1989	14.1843	1.14685e-45	3.121e-44	protein_coding	asporin
361674	NM_001108508,XM_006230562	Eps8l2	NP_001101978.1;XP_006230624.1	7.01324	131.811	0.33571	8.37056	5.73445e-17	6.3341e-16	protein_coding	EPS8-like 2
24484	NM_012588	Igfbp3	NP_036720.2	6.93141	311.355	0.214002	13.052	6.19363e-39	1.45265e-37	protein_coding	insulin-like growth factor binding protein 3
103690027	XM_006253707,XM_008771557	Aspnl1	XP_006253769.1;XP_008769779.1	6.92123	11248.9	0.198667	14.0488	7.83915e-45	2.07781e-43	protein_coding	asporin-like 1, transcript variant X2
311715	XM_008762597	Tcfl5	XP_008760819.1	6.90287	182.045	0.277531	10.0428	9.88079e-24	1.45859e-22	protein_coding	transcription factor like 5, transcript variant X1
25154	NM_022847	Pgr	NP_074038.1	6.88927	191.299	0.297732	9.35189	8.6099e-21	1.1264e-19	protein_coding	progesterone receptor
66018	NM_023962	Pdgfd	NP_076452.1	6.84819	724.375	0.201424	13.7805	3.33873e-43	8.5323e-42	protein_coding	platelet derived growth factor D
317218	NM_001025712	Itm2a	NP_001020883.1	6.75719	97.0288	0.311675	8.8439	9.24355e-19	1.10119e-17	protein_coding	integral membrane protein 2A
338401	NM_022501,XM_008764943	Crip2	NP_071946.1;XP_008763165.1	6.73048	1915.27	0.157985	17.4112	6.78876e-68	3.20555e-66	protein_coding	cysteine-rich protein 2
81529	NM_030871	Pde1a	NP_110498.1	6.65597	1906.32	0.180135	15.1811	4.71607e-52	1.546e-50	protein_coding	phosphodiesterase 1A
64023	NM_022257,XM_006248526,XM_008768804	Masp1	NP_071593.1;XP_006248588.1;XP_008767026.1	6.60392	2855.46	0.116189	23.4387	1.72289e-121	1.87545e-119	protein_coding	mannan-binding lectin serine peptidase 1
362539	XM_017593921	Adamtsl1	XP_017449410.1	6.55579	1924.99	0.130996	20.7089	2.88249e-95	2.16339e-93	protein_coding	ADAMTS-like 1, transcript variant X1
360457	NM_031761,XM_006256863,XM_006256864	Figf	NP_113949.1;XP_006256925.1;XP_006256926.1	6.50211	3605.37	0.121067	22.3092	3.00845e-110	2.71522e-108	protein_coding	c-fos induced growth factor
366492	NM_001108977	Epha2	NP_001102447.1	6.23255	2397.75	0.1884	14.0118	1.31977e-44	3.45955e-43	protein_coding	Eph receptor A2
102548073	XR_352469	LOC102548073	.	6.23131	58.6261	0.478509	5.51617	3.46461e-08	2.03147e-07	lncRNA	uncharacterized LOC102548073
108351647	XR_001839242	LOC108351647	.	6.08886	50.973	0.469718	5.54837	2.88342e-08	1.70373e-07	lncRNA	uncharacterized LOC108351647
81008	NM_030842,XM_006240800,XM_008765044	Itga7	NP_110469.1;XP_006240862.1;XP_008763266.1	6.05982	188.606	0.286886	9.06032	1.30069e-19	1.61567e-18	protein_coding	integrin subunit alpha 7
363142	NM_001079942,XM_006243810,XM_017595747,XM_017595748	Sema3b	NP_001073411.1;XP_006243872.1;XP_017451236.1;XP_017451237.1	6.04599	864.986	0.169467	15.3185	5.7536e-53	1.95348e-51	protein_coding	semaphorin 3B
315427	NM_001108125,XM_017595609,XR_001839174	Sesn3	NP_001101595.1;XP_017451098.1	6.02683	9786.62	0.141	18.3787	1.9464e-75	1.05135e-73	protein_coding	sestrin 3
364786	NM_001173972,XM_017600639	Itga8	NP_001167443.1;XP_017456128.1	6.01111	1021.89	0.159785	16.1944	5.52026e-59	2.16261e-57	protein_coding	integrin subunit alpha 8
259273	NM_001134643	Kcnq5	NP_001128115.2	5.99543	539.659	0.242008	10.6768	1.3072e-26	2.165e-25	protein_coding	potassium voltage-gated channel subfamily Q member 5
503568	NM_001012621,XM_006236283,XM_006236284	Slc13a4	NP_001012639.1;XP_006236345.1;XP_006236346.1	5.96974	36.8986	0.477687	5.39614	6.80891e-08	3.88536e-07	protein_coding	solute carrier family 13 member 4
679126	XM_006257298	Zcchc18	XP_006257360.2	5.95711	158.174	0.31882	8.07545	6.72291e-16	7.00794e-15	protein_coding	zinc finger, CCHC domain containing 18
291654	NM_001114602	Pcdhb5	NP_001108074.1	5.95653	75.5559	0.429866	5.989	2.11131e-09	1.38679e-08	protein_coding	protocadherin beta 5
294981	NM_001106427	Spry1	NP_001099897.1	5.94912	362.749	0.350771	7.33434	2.2282e-13	1.9711e-12	protein_coding	sprouty RTK signaling antagonist 1
500707	NM_001025152,XM_008764831,XM_008764836	Tc2n	NP_001020323.1;XP_008763053.1;XP_008763058.1	5.91264	458.155	0.241258	10.6268	2.23646e-26	3.66574e-25	protein_coding	tandem C2 domains, nuclear
361749	NM_001014166,XM_008760344	Il33	NP_001014188.1;XP_008758566.1	5.88758	565.485	0.251612	10.1651	2.83696e-24	4.2946e-23	protein_coding	interleukin 33
116699	NM_053917,XM_008772462,XM_008772464,XM_017601163,XM_017601164,XM_017601165	Inpp4b	NP_446369.1;XP_008770684.1;XP_008770686.1;XP_017456652.1;XP_017456653.1;XP_017456654.1	5.82862	389.66	0.232928	10.9182	9.43288e-28	1.61869e-26	protein_coding	inositol polyphosphate-4-phosphatase type II B
296145	XM_017592219,XM_215832	Fbln7	XP_017447708.1;XP_215832.5	5.82474	134.487	0.345133	7.36583	1.76043e-13	1.57095e-12	protein_coding	fibulin 7, transcript variant X1
94199	NM_053591,XM_006255783	Dpep1	NP_446043.1;XP_006255845.1	5.8182	1490.07	0.157445	16.1362	1.41911e-58	5.49905e-57	protein_coding	dipeptidase 1 (renal)
116487	NM_053802	Tgfbi	NP_446254.1	5.81408	6755.73	0.111473	22.7817	6.96162e-115	6.57435e-113	protein_coding	transforming growth factor, beta induced
309158	NM_001107570,XM_006230793	Tmem151a	NP_001101040.1;XP_006230855.1	5.79266	26.6171	0.630549	4.01908	5.84257e-05	0.000228636	protein_coding	transmembrane protein 151A
100912228	XM_003749745	LOC100912228	XP_003749793.1	5.77851	35.926	0.471674	5.36535	8.07903e-08	4.57715e-07	protein_coding	pro-neuropeptide Y-like
689746	XM_001071863,XM_017592136,XM_017592137	Ttll11	XP_001071863.3;XP_017447625.1;XP_017447626.1	5.76265	23.1788	0.661884	3.81748	0.00013482	0.000501572	protein_coding	tubulin tyrosine ligase like11, transcript variant X2
300474	NM_001106810	Adamts15	NP_001100280.1	5.74403	1036.38	0.196297	12.8482	8.80279e-38	1.98935e-36	protein_coding	ADAM metallopeptidase with thrombospondin type 1 motif, 15
29373	NM_017178,XM_008762246	Bmp2	NP_058874.1;XP_008760468.1	5.71289	225.985	0.258102	9.74118	2.01195e-22	2.81003e-21	protein_coding	bone morphogenetic protein 2
29456	NM_019217	Map1b	NP_062090.1	5.68146	4923.67	0.149486	16.7658	4.33915e-63	1.82526e-61	protein_coding	microtubule-associated protein 1B
364754	NM_001044251,XM_006254142	Fzd8	NP_001037716.1;XP_006254204.1	5.66111	693.448	0.172326	14.5137	9.92594e-48	2.83655e-46	protein_coding	frizzled class receptor 8
100910780	XM_006254756	Chsy3l	XP_006254818.1	5.65865	73.5421	0.360888	6.92863	4.24927e-12	3.46057e-11	protein_coding	chondroitin sulfate synthase 3-like
108348201	XM_001055818	LOC108348201	XP_001055818.2	5.64949	153.495	0.31773	7.86241	3.76827e-15	3.75371e-14	protein_coding	protocadherin beta-7-like
24604	NM_012614	Npy	NP_036746.1	5.64743	35.2324	0.477028	5.23574	1.64326e-07	8.99882e-07	protein_coding	neuropeptide Y
312790	NM_001079890	Gprc5a	NP_001073359.1	5.64152	178.462	0.253619	9.84187	7.4314e-23	1.0576e-21	protein_coding	G protein-coupled receptor, class C, group 5, member A
680259	XM_017600780	Fam171a1	XP_017456269.1	5.54772	402.263	0.213655	11.5695	5.87915e-31	1.12684e-29	protein_coding	family with sequence similarity 171, member A1, transcript variant X1
679845	NM_001191065	Shc4	NP_001177994.1	5.54563	106.882	0.338627	7.29816	2.91735e-13	2.55852e-12	protein_coding	SHC adaptor protein 4
100909835	XR_001839464	LOC100909835	.	5.53866	53.2486	0.603649	4.09101	4.29498e-05	0.000171992	misc_RNA	glutathione S-transferase alpha-4-like
498269	XM_017599030	Fam78b	XP_017454519.1	5.48095	312.432	0.223483	10.9826	4.63328e-28	8.06722e-27	protein_coding	family with sequence similarity 78, member B, transcript variant X1
311429	NM_001039024,XM_006235033,XM_017591754	Spef1	NP_001034113.2;XP_006235095.1;XP_017447243.1	5.46085	145.521	0.484671	5.05317	4.3454e-07	2.26647e-06	protein_coding	sperm flagellar 1
360518	NM_001002819	Gfpt2	NP_001002819.2	5.45553	1112	0.148726	16.4579	7.36158e-61	2.94877e-59	protein_coding	glutamine-fructose-6-phosphate transaminase 2
308918	NM_001100582,XM_006229953,XM_006229955,XM_008759733,XM_008759734,XM_008759735,XM_008759736,XM_017589199,XM_017589200,XM_017589201,XM_017589202,XR_001835421	Ppfibp2	NP_001094052.1;XP_006230015.1;XP_006230017.1;XP_008757955.1;XP_008757956.1;XP_008757957.1;XP_008757958.1;XP_017444688.1;XP_017444689.1;XP_017444690.1;XP_017444691.1	5.4552	2748.73	0.137447	17.8078	6.15099e-71	3.13261e-69	protein_coding	PPFIA binding protein 2
287467	XM_008767927	Pitpnm3	XP_008766149.1	5.44112	45.5315	0.700379	3.4894	0.0004841	0.00161897	protein_coding	PITPNM family member 3, transcript variant X1
361282	NM_001108422,XM_017600633,XM_017600634	Plxdc2	NP_001101892.1;XP_017456122.1;XP_017456123.1	5.43366	8429.12	0.106802	22.864	1.06159e-115	1.01599e-113	protein_coding	plexin domain containing 2
297952	NM_001106640,XM_006237949,XM_008763592,XM_008763593,XM_017593231,XM_017593232	Gpr63	NP_001100110.1;XP_006238011.1;XP_008761814.1;XP_008761815.1;XP_017448720.1;XP_017448721.1	5.41033	94.625	0.396999	6.13531	8.49908e-10	5.77678e-09	protein_coding	G protein-coupled receptor 63
313592	XM_006238912,XM_233542	Col8a2	XP_006238974.1;XP_233542.4	5.3953	18647.8	0.16097	15.1065	1.46678e-51	4.71089e-50	protein_coding	collagen, type VIII, alpha 2, transcript variant X2
684024	XM_003750738	Dusp28	XP_003750786.2	5.39346	13.9679	0.81453	2.9848	0.00283761	0.00807833	protein_coding	dual specificity phosphatase 28, transcript variant X1
66025	NM_023969,XM_006233469,XM_006233470,XM_008761522,XM_008761523,XM_017591096,XM_017591097	Lpar3	NP_076459.1;XP_006233531.1;XP_006233532.1;XP_008759744.1;XP_008759745.1;XP_017446585.1;XP_017446586.1	5.33572	172.628	0.278257	8.68147	3.90686e-18	4.5184e-17	protein_coding	lysophosphatidic acid receptor 3
292793	NM_001044231,NM_001198590,NM_001198591	Sbsn	NP_001037696.1;NP_001185519.1;NP_001185520.1	5.30154	80.7453	0.320832	7.50052	6.35632e-14	5.84028e-13	protein_coding	suprabasin
288626	NM_001105925,XM_017598508,XM_017598509,XM_017598510	Mmp17	NP_001099395.1	5.29092	88.9556	0.432122	5.56212	2.66515e-08	1.57763e-07	protein_coding	matrix metallopeptidase 17
361821	NM_001100741,XM_006256300	Col6a2	NP_001094211.1;XP_006256362.1	5.28441	30419.1	0.212859	11.2833	1.58767e-29	2.89516e-28	protein_coding	collagen, type VI, alpha 2
64348	NM_031689,XM_017598447	Cryba4	NP_113877.1;XP_017453936.1	5.26974	43.2643	0.473873	5.05986	4.19558e-07	2.19314e-06	protein_coding	crystallin, beta A4
25644	NM_013107	Bmp6	NP_037239.1	5.26492	41.0092	0.597019	4.01396	5.97085e-05	0.0002334	protein_coding	bone morphogenetic protein 6
301361	XM_006244869	Lonrf2	XP_006244931.1	5.24624	456.324	0.223907	10.6798	1.2656e-26	2.10098e-25	protein_coding	LON peptidase N-terminal domain and ring finger 2
245979	NM_139112,XM_006229968,XM_017588783	Lmo1	NP_620812.2;XP_006230030.1;XP_017444272.1	5.18908	185.31	0.225224	10.5472	5.2353e-26	8.47393e-25	protein_coding	LIM domain only 1
313296	NM_001107941,XM_006257515,XM_008773519	Dcaf12	NP_001101411.1;XP_006257577.1;XP_008771741.1	5.18259	40.8177	0.51112	4.64406	3.4162e-06	1.60405e-05	protein_coding	DDB1 and CUL4 associated factor 12
307486	XM_001056235	Pcdhb22	XP_001056235.1	5.13986	411.613	0.222061	10.6355	2.03745e-26	3.35497e-25	protein_coding	protocadherin beta 22, transcript variant X1
289264	NM_001105974	Grem2	NP_001099444.1	5.13475	1176.89	0.164429	14.3545	9.99039e-47	2.78248e-45	protein_coding	gremlin 2, DAN family BMP antagonist
548106	XM_001056051	Pcdhb19	XP_001056051.1	5.11427	298.547	0.283308	8.31084	9.50304e-17	1.04081e-15	protein_coding	protocadherin beta 19
362058	XM_008761559	Miga1	XP_008759781.1	5.11127	168.677	0.23338	10.0852	6.42509e-24	9.57386e-23	protein_coding	mitoguardin 1, transcript variant X1
290032	NM_178103,XM_008770507	Eddm3b	NP_835204.1;XP_008768729.1	5.0972	28.6322	0.53433	4.39748	1.09517e-05	4.77589e-05	protein_coding	epididymal protein 3B
54250	NM_019305	Fgf2	NP_062178.1	5.09416	144.819	0.293318	8.00785	1.16734e-15	1.1993e-14	protein_coding	fibroblast growth factor 2
304131	NM_001013979,XM_006248016	Map3k7cl	NP_001014001.1;XP_006248078.1	5.09043	149.535	0.327207	7.17524	7.21781e-13	6.18546e-12	protein_coding	MAP3K7 C-terminal like
102551884	XR_358274	LOC102551884	.	5.08457	204.611	0.38066	6.16331	7.12421e-10	4.87248e-09	lncRNA	uncharacterized LOC102551884
691317	XM_006239423	Draxin	XP_006239485.1	5.07877	73.3588	0.515176	4.55083	5.34343e-06	2.44144e-05	protein_coding	dorsal inhibitory axon guidance protein
29473	NM_031582	Aoc3	NP_113770.2	5.04903	2558.32	0.170314	13.7159	8.15234e-43	2.06487e-41	protein_coding	amine oxidase, copper containing 3
316578	NM_001108229,XM_006245388,XM_006245389	Slc16a14	NP_001101699.1;XP_006245450.1;XP_006245451.1	5.0208	575.984	0.178368	13.0512	6.25336e-39	1.46425e-37	protein_coding	solute carrier family 16, member 14
689613	NM_001191096,XM_008761329,XM_008761330,XM_017591118	Mtmr11	NP_001178025.1;XP_008759551.1;XP_008759552.1;XP_017446607.1	5.00827	1548.09	0.165145	14.0743	5.46069e-45	1.45823e-43	protein_coding	myotubularin related protein 11
24314	NM_017000	Nqo1	NP_058696.2	5.00569	55059.1	0.106527	21.8121	1.78282e-105	1.50432e-103	protein_coding	NAD(P)H quinone dehydrogenase 1
64015	NM_022249	Khdrbs3	NP_071585.1	4.98518	372.523	0.219487	10.5594	4.59767e-26	7.45879e-25	protein_coding	KH RNA binding domain containing, signal transduction associated 3
25654	NM_013117,XM_006233210,XM_017590650,XM_017590651	Col11a1	NP_037249.1;XP_006233272.1;XP_017446139.1;XP_017446140.1	4.98458	59526.5	0.199732	11.6029	3.98371e-31	7.68711e-30	protein_coding	collagen type XI alpha 1 chain
84348	NM_053352,XM_006245479	Ackr3	NP_445804.1;XP_006245541.1	4.978	538.649	0.203556	11.3756	5.53328e-30	1.0155e-28	protein_coding	atypical chemokine receptor 3
56759	NM_020082,XM_006251906,XM_006251907	Rnase4	NP_064467.1;XP_006251968.1;XP_006251969.1	4.96109	12857.3	0.155077	14.9	3.29386e-50	1.00579e-48	protein_coding	ribonuclease A family member 4
291635	NM_001014773	Pcdhga7	NP_001014773.1	4.95526	449.844	0.22253	10.376	3.1899e-25	4.99869e-24	protein_coding	protocadherin gamma subfamily A, 7
363220	NM_001191887,XM_008767037,XM_008767038,XM_008767039,XM_017596511,XM_017596512,XM_017596513	Aff3	NP_001178816.1;XP_008765259.2;XP_008765260.2;XP_008765261.2;XP_017452000.1;XP_017452001.1;XP_017452002.1	4.95363	677.107	0.16828	13.7182	7.90344e-43	2.00539e-41	protein_coding	AF4/FMR2 family, member 3
691431	NM_001127574	Slc25a33	NP_001121046.1	4.95301	1005.88	0.142583	16.1892	6.01368e-59	2.34946e-57	protein_coding	solute carrier family 25 member 33
100912084	XR_351012	LOC100912084	.	4.94927	1038.77	0.16522	13.9645	2.56564e-44	6.70075e-43	lncRNA	cAMP-dependent protein kinase catalytic subunit PRKX-like
295669	NM_001011954	Cybrd1	NP_001011954.1	4.92052	986.86	0.142982	16.0776	3.66308e-58	1.40796e-56	protein_coding	cytochrome b reductase 1
293056	NM_001106276,XM_008759509,XM_008759510,XM_017588939,XM_017588940,XM_017588941	Cpeb1	NP_001099746.1;XP_008757731.1;XP_008757732.1;XP_017444428.1;XP_017444429.1;XP_017444430.1	4.91228	1267.46	0.150419	15.2666	1.27624e-52	4.27212e-51	protein_coding	cytoplasmic polyadenylation element binding protein 1
363091	NM_001014211,XM_017595740	Myzap	NP_001014233.1;XP_017451229.1	4.91048	395.206	0.197794	11.6073	3.78178e-31	7.3272e-30	protein_coding	myocardial zonula adherens protein
295458	NM_001106473,XM_006233322	Bdh2	NP_001099943.1;XP_006233384.1	4.88276	1677.16	0.152038	15.0469	3.61687e-51	1.14615e-49	protein_coding	3-hydroxybutyrate dehydrogenase, type 2
364031	XM_008769705	Tnfsf18	XP_008767927.1	4.85602	3665.52	0.146324	15.5804	9.89845e-55	3.44273e-53	protein_coding	tumor necrosis factor superfamily member 18
85262	NM_053500,XM_006244610,XM_006244611,XM_006244612,XM_008766882	Slc25a27	NP_445952.1;XP_006244672.1;XP_006244673.1;XP_006244674.1;XP_008765104.1	4.85038	97.8032	0.30468	7.47702	7.60277e-14	6.94526e-13	protein_coding	solute carrier family 25, member 27
114523	NM_053731,XM_006246567,XM_006246568	Ntn1	NP_446183.2;XP_006246629.1;XP_006246630.1	4.84248	66.2775	0.397906	5.71931	1.06958e-08	6.57425e-08	protein_coding	netrin 1
59315	NM_021679	Nxph3	NP_067711.1	4.81106	52.5198	0.609515	3.71829	0.000200576	0.000724473	protein_coding	neurexophilin 3
103690962	XM_008758724	LOC103690962	XP_008756946.1	4.79126	217.347	0.279599	8.08444	6.24481e-16	6.52388e-15	protein_coding	nesprin-1-like
79240	NM_024388,XM_006242356,XM_006242358,XM_017595130	Nr4a1	NP_077364.2;XP_006242418.1;XP_006242420.1;XP_017450619.1	4.7885	163.554	0.327197	6.90586	4.99017e-12	4.04317e-11	protein_coding	nuclear receptor subfamily 4, group A, member 1
306376	NM_001012048,XM_006253032	Sh2d4a	NP_001012048.1;XP_006253094.1	4.78845	823.846	0.250249	9.02925	1.72859e-19	2.13418e-18	protein_coding	SH2 domain containing 4A
294337	XM_215375	Col6a1	XP_215375.5	4.77915	35418.3	0.208473	10.8251	2.61657e-27	4.45787e-26	protein_coding	collagen, type VI, alpha 1
81917	NM_001134763,NM_031234,XM_008769266,XM_008769267,XM_008769268	Hip1r	NP_001128235.1;NP_112513.1;XP_008767488.1;XP_008767489.1;XP_008767490.1	4.77752	412.826	0.314635	7.17105	7.4423e-13	6.36254e-12	protein_coding	huntingtin interacting protein 1 related
310376	XM_006231982,XM_227081	Nim1k	XP_006232044.1;XP_227081.3	4.76815	73.5508	0.375142	6.00687	1.89142e-09	1.2458e-08	protein_coding	NIM1 serine/threonine protein kinase, transcript variant X2
66027	NM_023971,XM_008773433,XM_008773435,XM_008773436	Drp2	NP_076461.1;XP_008771655.1;XP_008771657.1;XP_008771658.1	4.75182	143.392	0.275829	8.15173	3.58763e-16	3.80086e-15	protein_coding	dystrophin related protein 2
171574	NM_138538,XM_006250141,XM_006250142,XM_017598662,XM_017598663,XM_017598664	Dnm3	NP_612547.1;XP_006250203.1;XP_006250204.1;XP_017454151.1;XP_017454152.1;XP_017454153.1	4.74567	114.722	0.316104	7.10719	1.18431e-12	9.98715e-12	protein_coding	dynamin 3
305438	NM_001107225	Sorcs2	NP_001100695.2	4.74427	250.321	0.262448	8.5586	1.14246e-17	1.30437e-16	protein_coding	sortilin-related VPS10 domain containing receptor 2
362533	NM_001173433,XM_006238281,XM_006238283,XM_006238284,XM_006238286,XM_006238287,XM_006238288,XM_006238289,XM_006238290,XM_006238293,XM_008763785,XM_008763786,XM_008763787,XM_008763788,XM_008763789,XM_008763790,XM_008763792,XM_008763793,XM_017593476,XM_017593477,XM_017593478	Tle1	NP_001166904.1;XP_006238343.1;XP_006238345.1;XP_006238346.1;XP_006238348.1;XP_006238349.1;XP_006238350.1;XP_006238351.1;XP_006238352.1;XP_006238355.1;XP_008762007.1;XP_008762008.1;XP_008762009.1;XP_008762010.1;XP_008762011.1;XP_008762012.1;XP_008762014.1;XP_008762015.1;XP_017448965.1;XP_017448966.1;XP_017448967.1	4.74143	430.231	0.204065	11.003	3.69809e-28	6.46259e-27	protein_coding	transducin like enhancer of split 1
29308	NM_019186,XM_006240051,XM_006240052	Arl4a	NP_062059.1;XP_006240113.1;XP_006240114.1	4.72977	4165.42	0.161097	13.9156	5.09072e-44	1.32229e-42	protein_coding	ADP-ribosylation factor like GTPase 4A
116676	NM_053896	Aldh1a2	NP_446348.2	4.72796	66.1102	0.422911	5.2995	1.1612e-07	6.46068e-07	protein_coding	aldehyde dehydrogenase 1 family, member A2
100314055	NR_031927,rna-Mir214,rna-Mir214-2	Mir214	.	4.70798	43.6781	0.444745	5.02559	5.01898e-07	2.5969e-06	miRNA	microRNA 214
100909849	XM_003751721	LOC100909849	XP_003751769.1	4.70187	470.149	0.203196	10.9906	4.24283e-28	7.39642e-27	protein_coding	frizzled-8-like
25485	NM_012983,XM_008767949	Myo1d	NP_037115.2;XP_008766171.1	4.69408	6024.03	0.146874	15.1888	4.19232e-52	1.37748e-50	protein_coding	myosin ID
297783	NM_001106632,XM_006237749,XM_006237750,XM_006237751,XM_006237752	Mybl1	NP_001100102.1;XP_006237811.1;XP_006237812.1;XP_006237813.1;XP_006237814.1	4.66467	2457.81	0.16517	13.4514	3.02004e-41	7.43795e-40	protein_coding	myeloblastosis oncogene-like 1
360656	XM_006247771,XM_017597738,XM_017597739,XM_340933	Cdr2l	XP_006247833.1;XP_017453227.1;XP_017453228.1;XP_340934.5	4.63834	452.112	0.250214	8.84686	9.00151e-19	1.07326e-17	protein_coding	cerebellar degeneration-related protein 2-like, transcript variant X1
501127	XM_008767059	Rfx8	XP_008765281.1	4.62401	106.147	0.312232	7.07533	1.49091e-12	1.24767e-11	protein_coding	RFX family member 8, lacking RFX DNA binding domain, transcript variant X1
25705	NM_001308265	Zeb1	NP_001295194.1	4.61796	3358.17	0.133143	16.5781	1.00357e-61	4.10057e-60	protein_coding	zinc finger E-box binding homeobox 1
500364	NM_001109255,XM_017592843	Sspn	NP_001102725.1;XP_017448332.1	4.59897	1524.56	0.17187	12.808	1.47946e-37	3.32237e-36	protein_coding	sarcospan
25483	NM_012982	Msx2	NP_037114.2	4.59472	122.928	0.30456	7.22345	5.06856e-13	4.38046e-12	protein_coding	msh homeobox 2
296872	XM_006257051,XM_006257052,XM_008773299	Eda2r	XP_006257113.1;XP_006257114.1;XP_008771521.1	4.56935	1055.27	0.153878	14.2449	4.81905e-46	1.32408e-44	protein_coding	ectodysplasin A2 receptor, transcript variant X2
295588	NM_001007641	Rnd3	NP_001007642.1	4.56807	16749.4	0.118682	18.4661	3.87034e-76	2.12273e-74	protein_coding	Rho family GTPase 3
100911065	XR_596482,XR_596483	LOC100911065	.	4.56576	799.606	0.141076	15.5297	2.18569e-54	7.51036e-53	transcribed_pseudogene	microtubule-associated tumor suppressor 1 homolog, transcript variant X2
399475	NM_201426	Adm2	NP_958829.1	4.55568	72.0983	0.401926	5.44296	5.24034e-08	3.02294e-07	protein_coding	adrenomedullin 2
305078	NM_001100841,XM_008769856,XM_017598839	Lamb3	NP_001094311.1;XP_008768078.1;XP_017454328.1	4.55171	66.6088	0.409398	5.34055	9.26661e-08	5.21475e-07	protein_coding	laminin subunit beta 3
25164	NM_130812,XM_006238380,XM_006238381,XM_017593150	Cdkn2b	NP_570825.1;XP_006238442.1;XP_006238443.1;XP_017448639.1	4.54392	10365	0.117367	18.6077	2.78188e-77	1.5496e-75	protein_coding	cyclin-dependent kinase inhibitor 2B
691984	XM_001077762,XM_003751533	Gpc6	XP_001077762.3;XP_003751581.1	4.51969	4962.52	0.154214	14.1117	3.21519e-45	8.63439e-44	protein_coding	glypican 6, transcript variant X1
29737	NM_017303,XM_017590798	Kcnab1	NP_058999.1;XP_017446287.1	4.50731	47.1871	0.423426	5.13022	2.89404e-07	1.54392e-06	protein_coding	potassium voltage-gated channel subfamily A member regulatory beta subunit 1
100912012	XM_003750609	Clec3b	XP_003750657.1	4.50097	108.879	0.335103	6.47632	9.39848e-11	6.9298e-10	protein_coding	C-type lectin domain family 3, member B
25356	NM_012884,XM_006249746,XR_001840770	Cntn2	NP_037016.1;XP_006249808.1	4.48039	259.448	0.222479	9.72509	2.35703e-22	3.27914e-21	protein_coding	contactin 2
116740	NM_053932	B3gnt5	NP_446384.1	4.47854	152.876	0.339183	6.37717	1.80391e-10	1.30181e-09	protein_coding	UDP-GlcNAc:betaGal beta-1,3-N-acetylglucosaminyltransferase 5
548104	XM_017601100	Pcdhb17	XP_017456589.1	4.45896	143.432	0.3152	6.84233	7.7914e-12	6.24187e-11	protein_coding	protocadherin beta 17
502317	NM_001100802,XM_008759179	Aplp1	NP_001094272.1;XP_008757401.1	4.45487	426.972	0.213	10.1192	4.54277e-24	6.81893e-23	protein_coding	amyloid beta precursor like protein 1
108348045	XM_003749041	Tmem151a	XP_003749089.1	4.45187	28.9445	0.526244	4.09394	4.24097e-05	0.00017002	protein_coding	transmembrane protein 151A
687147	NM_001115045,NM_001277069,XM_017589725	Ric3	NP_001108517.1;NP_001263998.1;XP_017445214.1	4.45162	426.311	0.215858	9.98033	1.85855e-23	2.72383e-22	protein_coding	RIC3 acetylcholine receptor chaperone
29171	NM_019157,XM_017593195	Aqp7	NP_062030.2;XP_017448684.1	4.44217	52.4426	0.44729	4.80955	1.5127e-06	7.4153e-06	protein_coding	aquaporin 7
84607	NM_058208,XM_017595137	Socs2	NP_478115.1;XP_017450626.1	4.41744	192.795	0.217712	9.84426	7.25705e-23	1.03382e-21	protein_coding	suppressor of cytokine signaling 2
297902	NM_001106637	Gem	NP_001100107.1	4.3988	119.294	0.309474	6.90562	4.9985e-12	4.04762e-11	protein_coding	GTP binding protein overexpressed in skeletal muscle
315891	NM_001134472	RGD1309079	NP_001127944.1	4.39236	5232.78	0.176569	12.0916	1.16982e-33	2.40716e-32	protein_coding	similar to Ab2-095
313974	NM_001108015,XM_006239905	Trib2	NP_001101485.1;XP_006239967.1	4.37337	2913.96	0.150417	14.1523	1.80793e-45	4.88278e-44	protein_coding	tribbles pseudokinase 2
114633	NM_053758,XM_017588656,XM_017588657,XM_017588658,XM_017588659,XM_017588660	Plce1	NP_446210.1;XP_017444145.1;XP_017444146.1;XP_017444147.1;XP_017444148.1;XP_017444149.1	4.37034	2389.27	0.122256	17.404	7.6972e-68	3.62251e-66	protein_coding	phospholipase C, epsilon 1
108352811	XR_001841215	LOC108352811	.	4.36893	166.95	0.284949	7.46547	8.30025e-14	7.56304e-13	lncRNA	uncharacterized LOC108352811
291656	NM_001014783	Pcdhb3	NP_001014783.1	4.35734	79.4693	0.377472	5.62544	1.85041e-08	1.11009e-07	protein_coding	protocadherin beta 3
108352909	XR_001841319	LOC108352909	.	4.34401	72.2629	0.375586	5.64192	1.68166e-08	1.01355e-07	transcribed_pseudogene	V-type proton ATPase subunit F pseudogene
680451	NM_001135007,XM_006241885	Nrbp2	NP_001128479.1;XP_006241947.1	4.31742	187.372	0.251357	8.39509	4.65535e-17	5.16617e-16	protein_coding	nuclear receptor binding protein 2
25661	NM_019143,XM_006245150,XM_006245151,XM_006245152,XM_006245153,XM_006245154,XM_006245156,XM_006245157,XM_006245158,XM_006245159,XM_017596301	Fn1	NP_062016.2;XP_006245212.1;XP_006245213.1;XP_006245214.1;XP_006245215.1;XP_006245216.1;XP_006245218.1;XP_006245219.1;XP_006245220.1;XP_006245221.1;XP_017451790.1	4.31271	422844	0.1481	14.2377	5.349e-46	1.46404e-44	protein_coding	fibronectin 1
102552725	XR_001840442	LOC102552725	.	4.30631	167.231	0.308288	6.83274	8.33068e-12	6.66268e-11	lncRNA	uncharacterized LOC102552725, transcript variant X1
312086	NM_001004086	Pon3	NP_001004086.1	4.28947	609.822	0.209457	10.0297	1.12818e-23	1.66368e-22	protein_coding	paraoxonase 3
316384	NM_001007712	Sdpr	NP_001007713.1	4.28844	1078.43	0.140623	14.9368	1.89913e-50	5.83655e-49	protein_coding	serum deprivation response
24553	NM_031517,XM_006236129	Met	NP_113705.1;XP_006236191.1	4.27759	1742.28	0.121367	17.2764	7.07871e-67	3.27735e-65	protein_coding	MET proto-oncogene, receptor tyrosine kinase
362580	XM_008764108	Ccdc30	XP_008762330.1	4.26872	103.724	0.44547	4.70021	2.59892e-06	1.24198e-05	protein_coding	coiled-coil domain containing 30, transcript variant X1
79252	NM_024400	Adamts1	NP_077376.2	4.25271	12316.1	0.132747	15.7321	9.11156e-56	3.27282e-54	protein_coding	ADAM metallopeptidase with thrombospondin type 1 motif, 1
299802	NM_001106784,XM_017594740	Lgr5	NP_001100254.1;XP_017450229.1	4.25219	788.177	0.16092	12.9767	1.65963e-38	3.83571e-37	protein_coding	leucine rich repeat containing G protein coupled receptor 5
291577	XM_225912	Chsy3	XP_225912.2	4.24719	754.543	0.20662	10.0983	5.62036e-24	8.39229e-23	protein_coding	chondroitin sulfate synthase 3
305835	NM_001107259,XM_017599664	Peli2	NP_001100729.1;XP_017455153.1	4.24417	130.614	0.379355	5.49744	3.85351e-08	2.24657e-07	protein_coding	pellino E3 ubiquitin protein ligase family member 2
300850	NM_001106840	Gsta4	NP_001100310.1	4.23989	111.975	0.286848	7.26527	3.72292e-13	3.24504e-12	protein_coding	glutathione S-transferase alpha 4
680203	NM_001109395	Pcdhb20	NP_001102865.1	4.23749	163.878	0.273857	7.60694	2.80663e-14	2.63133e-13	protein_coding	protocadherin beta 20
313375	NM_175766	Cyp2j3	NP_786942.1	4.23481	157.76	0.272104	7.65259	1.96978e-14	1.8602e-13	protein_coding	cytochrome P450, family 2, subfamily j, polypeptide 3
364712	NM_001271205	Sox4	NP_001258134.1	4.22436	3410.54	0.145052	14.3309	1.40283e-46	3.89948e-45	protein_coding	SRY box 4
364676	XM_344571	Gprin1	XP_344572.6	4.21843	29.138	0.587773	3.53318	0.000410592	0.00139321	protein_coding	G protein-regulated inducer of neurite outgrowth 1, transcript variant X1
63843	NM_031680,XM_006257093,XM_006257094,XM_006257095,XM_017602146,XM_017602147	P2ry4	NP_113868.1;XP_006257155.1;XP_006257156.1;XP_006257157.1;XP_017457635.1;XP_017457636.1	4.19769	55.9552	0.431333	4.79815	1.60139e-06	7.83661e-06	protein_coding	pyrimidinergic receptor P2Y4
311029	XM_006234174,XM_006234175,XM_006234176,XM_006234177,XM_006234178,XM_006234179,XM_006234180,XM_006234181,XM_006234182,XM_006234183,XM_006234185,XM_006234186,XM_006234188,XM_006234190,XM_006234191,XM_006234192,XM_006234193,XM_006234194,XM_008761815,XM_008761816,XM_008761817,XM_008761818,XM_008761819,XM_008761820,XM_008761821,XM_017592145,XM_017592146,XM_017592147,XM_017592148	Neb	XP_006234236.1;XP_006234237.1;XP_006234238.1;XP_006234239.1;XP_006234240.1;XP_006234241.1;XP_006234242.1;XP_006234243.1;XP_006234244.1;XP_006234245.1;XP_006234247.1;XP_006234248.1;XP_006234250.1;XP_006234252.1;XP_006234253.1;XP_006234254.1;XP_006234255.1;XP_006234256.1;XP_008760037.1;XP_008760038.1;XP_008760039.1;XP_008760040.1;XP_008760041.1;XP_008760042.1;XP_008760043.1;XP_017447634.1;XP_017447…	4.19481	218.75	0.209728	9.86326	6.00671e-23	8.59997e-22	protein_coding	nebulin, transcript variant X1
688400	XM_002728994,XM_017591169	Edil3	XP_002729040.2;XP_017446658.1	4.18437	4182.11	0.140106	14.7389	3.62612e-49	1.07502e-47	protein_coding	EGF like repeats and discoidin domains 3, transcript variant X1
102553785	XM_008773307,XM_017602317,XR_001842711,XR_001842712,XR_001842713,XR_001842714,XR_597631,XR_597632	LOC102553785	XP_008771529.1;XP_017457806.1	4.18187	65.201	0.443038	4.65909	3.17617e-06	1.49677e-05	protein_coding	uncharacterized LOC102553785, transcript variant X7
113983	NM_053624,XM_006253569	Pitx1	NP_446076.1;XP_006253631.1	4.18149	231.823	0.316569	6.51996	7.0328e-11	5.22332e-10	protein_coding	paired-like homeodomain 1
102547925	XR_001841211,XR_001841212,XR_359722	LOC102547925	.	4.18088	148.883	0.25942	7.95547	1.7846e-15	1.80998e-14	lncRNA	uncharacterized LOC102547925, transcript variant X2
58827	NM_001009617	Mest	NP_001009617.1	4.17573	99.7951	0.321053	6.4227	1.33881e-10	9.75049e-10	protein_coding	mesoderm specific transcript
679578	NM_001271365,XM_017601035	Ldlrad4	NP_001258294.1;XP_017456524.1	4.16607	1598.13	0.143364	14.3599	9.24012e-47	2.58361e-45	protein_coding	low density lipoprotein receptor class A domain containing 4
363465	NM_001009474	Pir	NP_001009474.1	4.16543	1250.76	0.203759	10.1024	5.38892e-24	8.05513e-23	protein_coding	pirin
102548586	XR_360625,XR_596543	LOC102548586	.	4.14973	137.797	0.29352	6.99446	2.66277e-12	2.20378e-11	lncRNA	uncharacterized LOC102548586, transcript variant X1
311468	NM_001044243,XM_017591759,XM_017591760	Tasp1	NP_001037708.1;XP_017447248.1;XP_017447249.1	4.14256	1243.06	0.201322	10.1853	2.30622e-24	3.50231e-23	protein_coding	taspase 1
361685	NM_001108511,XM_006230827	Tnfrsf26	NP_001101981.1;XP_006230889.1	4.13383	1408.88	0.182144	11.241	2.56452e-29	4.6586e-28	protein_coding	tumor necrosis factor receptor superfamily, member 26
305556	NM_001305130,XM_006251565,XM_006251566,XM_006251567,XM_006251568,XM_008770445,XM_017599244,XM_017599245,XM_017599246	Ehbp1	NP_001292059.1;XP_006251627.1;XP_006251628.1;XP_006251629.1;XP_006251630.1;XP_008768667.1;XP_017454733.1;XP_017454734.1;XP_017454735.1	4.11843	3448.8	0.114811	17.7866	8.97801e-71	4.53995e-69	protein_coding	EH domain binding protein 1
25341	NM_012870	Tnfrsf11b	NP_037002.1	4.11591	1503	0.139828	14.598	2.89262e-48	8.38389e-47	protein_coding	tumor necrosis factor receptor superfamily, member 11b
303590	gene-LOC303590	LOC303590	.	4.09858	75.9872	0.477164	4.26504	1.99869e-05	8.39262e-05	pseudogene	.
688621	XM_008772052,XR_596946	Tslp	XP_008770274.1	4.06773	193.945	0.280202	7.22417	5.04188e-13	4.36005e-12	protein_coding	thymic stromal lymphopoietin, transcript variant X1
303569	NM_198758,XM_006247335,XM_006247339,XM_006247340,XM_008768058,XM_017597323,XM_017597324,XM_017597325	Rundc3a	NP_942053.2;XP_006247397.1;XP_006247401.1;XP_006247402.1;XP_008766280.1;XP_017452812.1;XP_017452813.1;XP_017452814.1	4.0577	53.6795	0.508616	3.97287	7.10123e-05	0.000274353	protein_coding	RUN domain containing 3A
365924	NM_001135879,XM_006233244,XM_006233246,XM_006233251,XM_006233252,XM_006233253,XM_006233254	Tmem56	NP_001129351.1;XP_006233306.1;XP_006233308.1;XP_006233313.1;XP_006233314.1;XP_006233315.1;XP_006233316.1	4.05485	217.848	0.215492	9.37226	7.09925e-21	9.35631e-20	protein_coding	transmembrane protein 56
116653	NM_053874,XM_006253753,XM_006253754	Cap2	NP_446326.1;XP_006253815.1;XP_006253816.1	4.04911	109.845	0.366542	5.50443	3.7037e-08	2.16365e-07	protein_coding	CAP, adenylate cyclase-associated protein, 2 (yeast)
315996	NM_001108185,XM_006243778,XM_008766532,XM_017595691,XM_017595692,XM_017595693,XM_017595694,XM_017595695	Sema3f	NP_001101655.1;XP_006243840.1;XP_008764754.1;XP_017451180.1;XP_017451181.1;XP_017451182.1;XP_017451183.1;XP_017451184.1	4.04586	2239.52	0.147082	13.7097	8.88805e-43	2.24723e-41	protein_coding	semaphorin 3F
24686	NM_012631,XM_006235062	Prnp	NP_036763.1;XP_006235124.1	4.04519	28718.7	0.0998801	20.1863	1.29275e-90	8.99252e-89	protein_coding	prion protein
310392	NM_001107673,XM_006232323	Slc7a11	NP_001101143.2;XP_006232385.1	4.03062	2842.69	0.138676	14.5014	1.18698e-47	3.38527e-46	protein_coding	solute carrier family 7 member 11
54261	NM_019313,XM_017600223,XM_017600224,XM_017600225,XM_017600226,XM_017600227,XM_017600228,XM_017600229,XM_017600230,XM_017600231,XM_017600232,XM_017600233,XM_017600234,XR_001841544,XR_001841545	Kcnn1	NP_062186.1;XP_017455712.1;XP_017455713.1;XP_017455714.1;XP_017455715.1;XP_017455716.1;XP_017455717.1;XP_017455718.1;XP_017455719.1;XP_017455720.1;XP_017455721.1;XP_017455722.1;XP_017455723.1	4.02634	76.7465	0.382165	5.25812	1.45535e-07	8.00359e-07	protein_coding	potassium calcium-activated channel subfamily N member 1
304299	NM_001037218,XM_017598319	Radil	NP_001032295.2;XP_017453808.1	4.02378	35.3212	0.5028	3.99473	6.47678e-05	0.00025214	protein_coding	Rap associating with DIL domain
690329	NM_001109579,XM_006231002	Lrrn4cl	NP_001103049.1;XP_006231064.1	4.01957	1749.3	0.187037	10.7307	7.30111e-27	1.22343e-25	protein_coding	LRRN4 C-terminal like
108348057	XM_017598220	Phldb2	XP_017453709.1	4.01248	4473.61	0.112907	17.7535	1.61869e-70	8.12765e-69	protein_coding	pleckstrin homology like domain family B member 2, transcript variant X1
685611	XM_008768746	Phldb2	XP_008766968.1	4.00712	1258.2	0.131304	15.2513	1.61373e-52	5.3766e-51	protein_coding	pleckstrin homology-like domain, family B, member 2
24914	NM_017061,XM_006254713,XM_006254714,XM_006254715	Lox	NP_058757.1;XP_006254775.1;XP_006254776.1;XP_006254777.1	4.00643	79227.7	0.133467	15.0023	7.09034e-51	2.21729e-49	protein_coding	lysyl oxidase
362417	NM_001004091,XM_017592700	Il17re	NP_001004091.1;XP_017448189.1	3.99841	291.445	0.224261	8.9156	4.8518e-19	5.86328e-18	protein_coding	interleukin 17 receptor E
304300	NM_001012020	Papolb	NP_001012020.1	3.99802	13.9781	0.810108	2.46792	0.0135899	0.0322987	protein_coding	poly(A) polymerase beta
54286	NM_001105731	Prkg1	NP_001099201.3	3.98737	1489.06	0.147365	13.5408	8.97767e-42	2.23423e-40	protein_coding	protein kinase, cGMP-dependent, type 1
81651	NM_031022	Cspg4	NP_112284.1	3.981	1053.72	0.248158	8.03171	9.61226e-16	9.93987e-15	protein_coding	chondroitin sulfate proteoglycan 4
29485	NM_017217,XM_006257059,XM_017601943,XM_017601944	Slc7a3	NP_058913.1;XP_006257121.1;XP_017457432.1;XP_017457433.1	3.9774	134.076	0.278488	7.15229	8.5343e-13	7.26129e-12	protein_coding	solute carrier family 7 member 3
29201	NM_017129,XM_006230221,XM_017588854,XM_017588855	Ctf1	NP_058825.1;XP_006230283.1;XP_017444343.1;XP_017444344.1	3.97615	29.6937	0.58014	3.43257	0.000597887	0.00195817	protein_coding	cardiotrophin 1
361091	XM_006252469	Uggt2	XP_006252531.1	3.97113	6549.19	0.143637	13.8513	1.25005e-43	3.22344e-42	protein_coding	UDP-glucose glycoprotein glucosyltransferase 2, transcript variant X1
364630	NM_001108878,XM_006253357	Thsd1	NP_001102348.1;XP_006253419.1	3.96377	41.6154	0.482268	4.11985	3.79118e-05	0.000153194	protein_coding	thrombospondin type 1 domain containing 1
81686	NM_031054	Mmp2	NP_112316.2	3.96248	51837	0.160749	12.3572	4.45345e-35	9.46441e-34	protein_coding	matrix metallopeptidase 2
364788	NM_001015031,XM_006254312	Arl5b	NP_001015031.1;XP_006254374.1	3.96037	3314.96	0.149974	13.2399	5.16361e-40	1.22927e-38	protein_coding	ADP-ribosylation factor like GTPase 5B
246262	NM_001104633	Sema3d	NP_001098103.1	3.95513	12264.2	0.108471	18.2881	1.02948e-74	5.47773e-73	protein_coding	semaphorin 3D
679272	NM_001100601,XM_017595108	March9	NP_001094071.1;XP_017450597.1	3.94678	148.412	0.341179	5.80538	6.42192e-09	4.02534e-08	protein_coding	membrane associated ring-CH-type finger 9
306487	NM_178093,XM_006253180,XM_006253181,XM_006253182,XM_017600120,XM_017600121,XM_017600122	Mtus1	NP_835194.2;XP_006253242.1;XP_006253243.1;XP_006253244.1;XP_017455609.1;XP_017455610.1;XP_017455611.1	3.94346	3099.21	0.115827	17.0899	1.76558e-65	7.79478e-64	protein_coding	microtubule associated tumor suppressor 1
311570	NM_001107794,XM_008762339,XM_008762340,XM_017591782,XM_017591783	Myh7b	NP_001101264.2;XP_008760561.1;XP_008760562.1;XP_017447271.1;XP_017447272.1	3.94007	54.6497	0.505115	3.91638	8.98877e-05	0.000342727	protein_coding	myosin, heavy chain 7B, cardiac muscle, beta
25133	NM_173099	Pcdhb12	NP_775122.1	3.93211	52.8366	0.445165	4.43724	9.11209e-06	4.0266e-05	protein_coding	protocadherin beta 12
296787	NM_001106578,XM_008762645,XM_008762646	Sema3c	NP_001100048.1;XP_008760867.1;XP_008760868.1	3.9297	45725.8	0.119546	16.516	2.81387e-61	1.13671e-59	protein_coding	semaphorin 3C
298975	NM_198748,XM_008764644,XM_017594080	Scin	NP_942043.1;XP_008762866.1;XP_017449569.1	3.92012	174.073	0.302617	6.51284	7.37431e-11	5.46558e-10	protein_coding	scinderin
293922	XM_006229538,XM_006229539,XM_017602424,XM_017602425	Aff2	XP_006229600.1;XP_006229601.1;XP_017457913.1;XP_017457914.1	3.9191	385.775	0.207856	9.48025	2.5367e-21	3.39975e-20	protein_coding	AF4/FMR2 family, member 2, transcript variant X2
100911253	XR_001842761,XR_001842762,XR_146482,XR_362556,XR_597730	LOC100911253	.	3.91193	606.601	0.204692	9.61388	6.98671e-22	9.54314e-21	lncRNA	uncharacterized LOC100911253, transcript variant X2
102548523	gene-LOC102548523	LOC102548523	.	3.9058	99.6648	0.325424	6.04017	1.53949e-09	1.02203e-08	pseudogene	.
498011	NM_001024687,XM_006247631	Mrc2	NP_001019858.1;XP_006247693.1	3.9046	5277.29	0.220409	8.91605	4.83204e-19	5.84435e-18	protein_coding	mannose receptor, C type 2
171548	NM_138519,XM_006230009,XM_017588739	Dkk3	NP_612528.2;XP_006230071.1;XP_017444228.1	3.89911	20859.6	0.12993	15.1093	1.40687e-51	4.52866e-50	protein_coding	dickkopf WNT signaling pathway inhibitor 3
102555134	XR_001838743,XR_001838744	LOC102555134	.	3.89467	86.4541	0.309377	6.34016	2.29528e-10	1.63899e-09	lncRNA	uncharacterized LOC102555134, transcript variant X2
498848	XM_008772072	RGD1560482	XP_008770294.1	3.89086	57.1739	0.38572	5.08164	3.74198e-07	1.97194e-06	protein_coding	similar to protocadherin gamma B1
113938	NM_001270712,NM_130738	Snurf	NP_001257641.1;NP_570094.1	3.87594	288.372	0.261428	7.47643	7.63663e-14	6.97172e-13	protein_coding	SNRPN upstream reading frame
24775	NM_012650,XM_006246586,XM_006246592,XM_008767771,XM_008767772,XM_017597012,XM_017597013,XM_017597014,XM_017597015,XM_017597016	Shbg	NP_036782.1;XP_006246648.1;XP_006246654.1;XP_008765993.1;XP_008765994.1;XP_017452501.1;XP_017452502.1;XP_017452503.1;XP_017452504.1;XP_017452505.1	3.87073	41.5803	0.506169	3.85762	0.000114496	0.000429999	protein_coding	sex hormone binding globulin
364837	NM_001013233,XM_006254599	Gypc	NP_001013251.1;XP_006254661.1	3.86999	3569.54	0.109631	17.8082	6.10077e-71	3.11817e-69	protein_coding	glycophorin C (Gerbich blood group)
246233	NM_139337,XM_006230677	Macrod1	NP_647553.1;XP_006230739.1	3.83305	111.039	0.333777	5.80774	6.33205e-09	3.97251e-08	protein_coding	MACRO domain containing 1
116741	NM_053933,XM_017600813,XM_017600814,XM_017600815,XM_017600816,XM_017600817,XM_017600818,XM_017600819,XM_017600820,XM_017600821,XM_017600822,XM_017600823,XM_017600824,XM_017600825,XM_017600826,XM_017600827,XM_017600828,XM_017600829	Pcdha4	NP_446385.1;XP_017456302.1;XP_017456303.1;XP_017456304.1;XP_017456305.1;XP_017456306.1;XP_017456307.1;XP_017456308.1;XP_017456309.1;XP_017456310.1;XP_017456311.1;XP_017456312.1;XP_017456313.1;XP_017456314.1;XP_017456315.1;XP_017456316.1;XP_017456317.1;XP_017456318.1	3.82826	1531.45	0.130429	14.8485	7.1099e-50	2.13897e-48	protein_coding	protocadherin alpha 4
554172	NM_001271261,XM_017594333	Pxdn	NP_001258190.1;XP_017449822.1	3.82104	6928.42	0.123026	15.72	1.10406e-55	3.94583e-54	protein_coding	peroxidasin homolog (Drosophila)
306141	NM_001012046,XM_006252438	Spry2	NP_001012046.1;XP_006252500.1	3.81577	385.404	0.599704	3.22155	0.00127501	0.00393541	protein_coding	sprouty RTK signaling antagonist 2
108350662	XM_017592952	LOC108350662	XP_017448441.1	3.814	21.8977	0.674543	2.86313	0.00419481	0.0114902	protein_coding	disintegrin and metalloproteinase domain-containing protein 22-like, transcript variant X1
170914	NM_133402	Nap1l3	NP_596893.1	3.79811	171.47	0.270434	7.11923	1.08533e-12	9.17412e-12	protein_coding	nucleosome assembly protein 1-like 3
306424	NM_001012049,XM_017600107	Mfap3l	NP_001012049.1;XP_017455596.1	3.7962	2902.31	0.148375	12.9709	1.7885e-38	4.12685e-37	protein_coding	microfibrillar-associated protein 3-like
294141	NM_001009651	Clic2	NP_001009651.1	3.79558	723.786	0.232819	8.26531	1.39336e-16	1.51097e-15	protein_coding	chloride intracellular channel 2
367313	XM_008767340,XM_008767341,XM_008767342,XM_008767343,XM_008767344,XM_008767345,XM_017596855	Col6a3	XP_008765562.1;XP_008765563.1;XP_008765564.1;XP_008765565.1;XP_008765566.1;XP_008765567.1;XP_017452344.1	3.79243	20460.9	0.146523	13.1251	2.36516e-39	5.57474e-38	protein_coding	collagen type VI alpha 3 chain, transcript variant X5
103689968	XM_006232083,XM_006232084,XM_008760821	LOC103689968	XP_006232145.1;XP_006232146.1;XP_008759043.1	3.78381	2523.16	0.129096	14.8714	5.05826e-50	1.5347e-48	protein_coding	protein FAM134B, transcript variant X1
291960	NM_001106177,XM_006255453,XM_017601217,XR_001842205	Hsf4	NP_001099647.1;XP_006255515.1;XP_017456706.1	3.77961	196.616	0.283139	6.7749	1.24493e-11	9.82443e-11	protein_coding	heat shock transcription factor 4
103693261	XR_594544	LOC103693261	.	3.76346	112.951	0.310289	6.16219	7.17449e-10	4.90452e-09	lncRNA	uncharacterized LOC103693261
360715	XM_006248353,XM_017598157,XM_017598158,XM_017598159,XM_017598160	Boc	XP_006248415.1;XP_017453646.1;XP_017453647.1;XP_017453648.1;XP_017453649.1	3.75963	706.301	0.164027	11.648	2.34806e-31	4.56177e-30	protein_coding	BOC cell adhesion associated, oncogene regulated, transcript variant X2
298848	NM_001007656,XM_006239796,XM_008764512,XM_008764513	Mapre3	NP_001007657.1;XP_006239858.1;XP_008762734.1;XP_008762735.1	3.74867	125.176	0.306558	6.21866	5.01432e-10	3.48801e-09	protein_coding	microtubule-associated protein, RP/EB family, member 3
103692749	gene-LOC103692749	LOC103692749	.	3.73538	13.9969	0.774998	2.45324	0.0141576	0.0334473	pseudogene	.
498328	NM_001191934	Pkd2	NP_001178863.1	3.7326	5732.69	0.182503	10.4118	2.19138e-25	3.46443e-24	protein_coding	polycystin 2, transient receptor potential cation channel
307393	XM_006254817,XM_006254818,XM_008772199,XM_008772200,XM_008772201,XM_225887	Sh3tc2	XP_006254879.1;XP_006254880.1;XP_008770421.1;XP_008770422.1;XP_008770423.1;XP_225887.5	3.71422	217.273	0.212857	8.89357	5.91779e-19	7.12133e-18	protein_coding	SH3 domain and tetratricopeptide repeats 2, transcript variant X6
619558	NM_001034912	Fam134b	NP_001030084.1	3.71251	2151.67	0.148316	12.7592	2.7713e-37	6.16516e-36	protein_coding	family with sequence similarity 134, member B
307997	NM_001107445,XM_017589080,XM_017589081,XM_017589082	Hspa12a	NP_001100915.1;XP_017444569.1;XP_017444570.1;XP_017444571.1	3.71111	91.4661	0.459312	4.11887	3.80731e-05	0.000153759	protein_coding	heat shock protein family A (Hsp70) member 12A
290350	NM_001106047	Loxl2	NP_001099517.2	3.71108	12545.7	0.124851	15.1528	7.26062e-52	2.36385e-50	protein_coding	lysyl oxidase-like 2
360468	NM_001007721	Emp2	NP_001007722.1	3.70613	1645.77	0.156321	12.09	1.19299e-33	2.4513e-32	protein_coding	epithelial membrane protein 2
291610	NM_001106150,XM_017600894	Spry4	NP_001099620.1;XP_017456383.1	3.70123	680.126	0.324926	5.81056	6.22625e-09	3.90957e-08	protein_coding	sprouty RTK signaling antagonist 4
361948	XM_008761027	Nbea	XP_008759249.1	3.69954	1463.55	0.18299	10.314	6.09407e-25	9.46638e-24	protein_coding	neurobeachin, transcript variant X1
245983	NM_139116,XM_006238021,XM_006238022,XM_006238023	Il11ra1	NP_620816.1;XP_006238083.1;XP_006238084.1;XP_006238085.1	3.69946	3258.47	0.120311	15.687	1.85764e-55	6.57319e-54	protein_coding	interleukin 11 receptor, alpha chain 1
306750	NM_001291408,XM_008771442	Fbxl21	NP_001278337.1;XP_008769664.1	3.69272	84.5731	0.361294	5.21648	1.82352e-07	9.95538e-07	protein_coding	F-box and leucine-rich repeat protein 21
363054	NM_001108760	Mpzl3	NP_001102230.1	3.69066	567.399	0.22719	8.29211	1.11261e-16	1.21391e-15	protein_coding	myelin protein zero-like 3
257646	NM_001271054,XM_006240151,XM_006240152,XM_006240153	Frmd6	NP_001257983.1;XP_006240213.1;XP_006240214.1;XP_006240215.1	3.69055	9541.61	0.117114	16.0854	3.22843e-58	1.24426e-56	protein_coding	FERM domain containing 6
29502	NM_017223,XM_008771351,XM_008771352,XM_017600054	Slc20a2	NP_058919.1;XP_008769573.1;XP_008769574.1;XP_017455543.1	3.68558	2408.12	0.11625	16.1883	6.09887e-59	2.37623e-57	protein_coding	solute carrier family 20 member 2
498013	NM_001191926,XM_006247634,XM_017597474	Ern1	NP_001178855.1;XP_006247696.1;XP_017452963.1	3.68122	1066.17	0.149281	12.5949	2.25219e-36	4.91074e-35	protein_coding	endoplasmic reticulum to nucleus signaling 1
161452	NM_130429,XM_006233302,XM_006233303,XM_006233305,XM_006233306,XM_006233309,XM_008761489,XM_008761490,XM_008761491,XM_008761492	Lef1	NP_569113.1;XP_006233364.1;XP_006233365.1;XP_006233367.1;XP_006233368.1;XP_006233371.1;XP_008759711.1;XP_008759712.1;XP_008759713.1;XP_008759714.1	3.66762	55.6829	0.478668	3.91679	8.97343e-05	0.000342325	protein_coding	lymphoid enhancer binding factor 1
366064	NM_001108954,XM_017591942,XM_017591943,XM_017591944,XM_017591945,XM_017591946,XM_017591947,XM_017591948	B3galt1	NP_001102424.1;XP_017447431.1;XP_017447432.1;XP_017447433.1;XP_017447434.1;XP_017447435.1;XP_017447436.1;XP_017447437.1	3.66097	119.158	0.337146	5.55317	2.80541e-08	1.65859e-07	protein_coding	Beta-1,3-galactosyltransferase 1
60327	NM_021698	F13a1	NP_067730.2	3.65403	210.185	0.312866	5.97536	2.29578e-09	1.50312e-08	protein_coding	coagulation factor XIII A1 chain
102549910	XR_001841623,XR_360443	LOC102549910	.	3.63725	66.1352	0.476549	3.90904	9.26625e-05	0.000352647	lncRNA	uncharacterized LOC102549910, transcript variant X2
170924	NM_133411,XM_008770939	Abcc4	NP_596902.1;XP_008769161.1	3.63644	2194.99	0.160837	11.5802	5.18965e-31	9.97363e-30	protein_coding	ATP binding cassette subfamily C member 4
207117	XM_017601834	Dnah8	XP_017457323.1	3.63345	41.1602	0.457396	4.06943	4.7129e-05	0.000187099	protein_coding	dynein, axonemal, heavy chain 8, transcript variant X1
312213	XM_017592970	Plxna4	XP_017448459.1	3.6325	106.11	0.30882	6.02605	1.68018e-09	1.11232e-08	protein_coding	plexin A4
294747	NM_001134510	RGD1561161	NP_001127982.1	3.62154	395.786	0.17577	10.5627	4.43662e-26	7.21393e-25	protein_coding	similar to BC067074 protein
315598	NM_001012123,XM_017595622	C1qtnf5	NP_001012123.1;XP_017451111.1	3.61477	14119.9	0.108047	17.1583	5.44849e-66	2.46652e-64	protein_coding	C1q and tumor necrosis factor related protein 5
24330	NM_012551	Egr1	NP_036683.1	3.60116	113.315	0.538228	3.43434	0.000593991	0.00194765	protein_coding	early growth response 1
366025	gene-Klf5-ps1	Klf5-ps1	.	3.5916	12.1422	0.757969	2.43364	0.0149477	0.0351219	pseudogene	basic transcription element binding protein bteb2 pseudogene
378461	NR_001567	Terc	.	3.58626	26.9277	0.801614	2.29846	0.0215354	0.0483691	telomerase_RNA	telomerase RNA component
367915	NM_001109018	Rab9b	NP_001102488.1	3.56742	67.7345	0.40231	4.56086	5.09441e-06	2.3314e-05	protein_coding	RAB9B, member RAS oncogene family
276720	NM_170718	Kcnj14	NP_733836.1	3.56407	34.6894	0.505146	3.62969	0.000283761	0.000994944	protein_coding	potassium voltage-gated channel subfamily J member 14
246296	NM_145083,XM_006248482	Lrrc15	NP_659551.1;XP_006248544.1	3.55879	34.9624	0.612277	2.99111	0.00277967	0.00792921	protein_coding	leucine rich repeat containing 15
310174	XM_008760819,XM_017591198,XM_017591200,XM_017591201,XM_017591202,XM_017591203,XM_017591204	Cdh18	XP_008759041.2;XP_017446687.1;XP_017446689.1;XP_017446690.1;XP_017446691.1;XP_017446692.1;XP_017446693.1	3.55585	49.1346	0.687915	2.66049	0.00780267	0.0198588	protein_coding	cadherin 18, transcript variant X5
29616	NM_001168632,XM_017596307,XM_017596308,XM_017596309,XM_017596310,XM_017596311,XM_017596312,XM_017596313,XM_017596314,XM_017596315	Ptprm	NP_001162103.1;XP_017451796.1;XP_017451797.1;XP_017451798.1;XP_017451799.1;XP_017451800.1;XP_017451801.1;XP_017451802.1;XP_017451803.1;XP_017451804.1	3.55515	2461.56	0.125328	14.6009	2.7706e-48	8.04659e-47	protein_coding	protein tyrosine phosphatase, receptor type, M
502957	XM_017593920	Ccdc171	XP_017449409.1	3.54102	310.625	0.257808	7.07566	1.48744e-12	1.2455e-11	protein_coding	coiled-coil domain containing 171
364899	XM_017601132,XM_344700	Cfap53	XP_017456621.1;XP_344701.3	3.5333	43.8327	0.417899	4.35755	1.31526e-05	5.6561e-05	protein_coding	cilia and flagella associated protein 53, transcript variant X2
100360867	XM_002727914,XM_008768928	Ypel1	XP_002727960.1;XP_008767150.1	3.52453	250.363	0.277006	6.56097	5.34577e-11	4.00581e-10	protein_coding	yippee-like 1, transcript variant X1
315711	NM_001108153,XM_017595653	Sema7a	NP_001101623.1;XP_017451142.1	3.52295	208.947	0.283582	6.40655	1.48854e-10	1.07968e-09	protein_coding	semaphorin 7A, GPI membrane anchor
363015	XM_002729871	Endod1	XP_002729917.1	3.52216	1198.51	0.142199	12.774	2.28949e-37	5.10925e-36	protein_coding	endonuclease domain containing 1
362049	NM_199407,XM_006233402	Unc5c	NP_955439.1;XP_006233464.1	3.51125	953.788	0.155892	11.6234	3.13482e-31	6.08197e-30	protein_coding	unc-5 netrin receptor C
307839	NM_001107428,XM_006255588,XM_006255589,XM_006255590,XM_008772509,XM_017601292,XM_017601293,XM_017601294	Zfp612	NP_001100898.2;XP_006255650.1;XP_006255651.1;XP_006255652.1;XP_008770731.1;XP_017456781.1;XP_017456782.1;XP_017456783.1	3.50972	1454.95	0.166149	10.902	1.12749e-27	1.93245e-26	protein_coding	zinc finger protein 612
25433	NM_012945	Hbegf	NP_037077.1	3.5066	1035.74	0.200372	9.03356	1.66168e-19	2.05334e-18	protein_coding	heparin-binding EGF-like growth factor
362945	NM_001135896,XM_008765581,XM_008765582	Lrrc24	NP_001129368.1;XP_008763803.1;XP_008763804.1	3.50635	37.4633	0.490328	3.69135	0.000223065	0.000797219	protein_coding	leucine rich repeat containing 24
103691695	XR_001836986,XR_591329	LOC103691695	.	3.50407	100.193	0.365496	4.94953	7.43946e-07	3.78476e-06	lncRNA	uncharacterized LOC103691695, transcript variant X1
102549089	XR_001840608,XR_358461	LOC102549089	.	3.50404	15.4166	0.772294	2.3424	0.0191603	0.0436672	lncRNA	uncharacterized LOC102549089, transcript variant X2
50938	NM_017358,XM_006242791,XM_006242792,XM_006242793	Cdon	NP_059054.1;XP_006242853.1;XP_006242854.1;XP_006242855.1	3.50096	2285.23	0.146983	12.299	9.16631e-35	1.9336e-33	protein_coding	cell adhesion associated, oncogene regulated
305540	NM_198763	Slc1a4	NP_942058.1	3.49362	3649.83	0.141475	12.7565	2.86803e-37	6.37041e-36	protein_coding	solute carrier family 1 member 4
317423	XM_017602279	FAM120C	XP_017457768.1	3.49138	602.078	0.193265	9.33329	1.0263e-20	1.34021e-19	protein_coding	family with sequence similarity 120C, transcript variant X1
59106	NM_021586,XM_006240350	Ltbp2	NP_067597.2;XP_006240412.1	3.4821	10800.4	0.191155	9.41621	4.67661e-21	6.22094e-20	protein_coding	latent transforming growth factor beta binding protein 2
260326	NM_152242,XM_006255066,XM_008772264,XM_008772266,XM_008772267,XM_008772269,XM_008772270	Adgrg1	NP_689448.2;XP_006255128.1;XP_008770486.1;XP_008770488.1;XP_008770489.1;XP_008770491.1;XP_008770492.1	3.48045	49.5462	0.490258	3.67006	0.000242495	0.000860838	protein_coding	adhesion G protein-coupled receptor G1
313770	NM_001007002,XM_006239574,XM_006239575	Mxra8	NP_001007003.1;XP_006239636.1;XP_006239637.1	3.47471	26629	0.140661	12.7746	2.27204e-37	5.07826e-36	protein_coding	matrix remodeling associated 8
64553	NM_022618,XM_017594342,XM_017594343,XM_017594344,XM_017594345,XM_017594346,XM_017594347	Akap6	NP_072140.1;XP_017449831.1;XP_017449832.1;XP_017449833.1;XP_017449834.1;XP_017449835.1;XP_017449836.1	3.46469	334.422	0.257022	6.97499	3.05886e-12	2.52135e-11	protein_coding	A-kinase anchoring protein 6
29487	NM_012796	Gstt2	NP_036928.1	3.46262	481.111	0.17141	10.4537	1.40899e-25	2.24997e-24	protein_coding	glutathione S-transferase, theta 2
29158	NM_019153,XM_006240459,XM_017594053	Fbln5	NP_062026.2;XP_006240521.1;XP_017449542.1	3.4613	3255.77	0.152009	11.7842	4.70653e-32	9.28287e-31	protein_coding	fibulin 5
297433	NM_001106607,XM_017592558	Podxl2	NP_001100077.1;XP_017448047.1	3.46037	205.239	0.281268	6.36732	1.92356e-10	1.38256e-09	protein_coding	podocalyxin-like 2
308670	gene-LOC308670	LOC308670	.	3.45881	72.9352	0.344356	5.19891	2.00464e-07	1.08734e-06	pseudogene	Dnmt3a-ps2 pseudogene
500102	NM_001025046,XM_017592788,XM_017592789	Fam131b	NP_001020217.2;XP_017448277.1;XP_017448278.1	3.4363	40.0128	0.446717	3.98654	6.70447e-05	0.000260364	protein_coding	family with sequence similarity 131, member B
192203	NM_138850	Fap	NP_620205.1	3.43234	1390	0.132836	13.394	6.55826e-41	1.60138e-39	protein_coding	fibroblast activation protein, alpha
252894	XM_008772071	Pcdhga4	XP_008770293.2	3.43222	111.74	0.307736	5.78138	7.40885e-09	4.63175e-08	protein_coding	protocadherin gamma subfamily A, 4
81707	NM_031056	Mmp14	NP_112318.1	3.42795	21505	0.126546	14.0451	8.25764e-45	2.18063e-43	protein_coding	matrix metallopeptidase 14
293522	NM_001106299	Ahsp	NP_001099769.1	3.42688	48.8429	0.509755	3.48578	0.000490704	0.00163951	protein_coding	alpha hemoglobin stabilizing protein
690826	XM_003751767	LOC690826	XP_003751815.1	3.40949	279.246	0.259958	6.80709	9.95918e-12	7.90305e-11	protein_coding	similar to protocadherin beta 16
287788	XM_017597729	Abca9	XP_017453218.1	3.40491	2297.65	0.12411	14.2423	5.0047e-46	1.37244e-44	protein_coding	ATP binding cassette subfamily A member 9, transcript variant X1
304297	XM_017598603	Sdk1	XP_017454092.1	3.39981	167.505	0.287263	6.14579	7.95662e-10	5.41323e-09	protein_coding	sidekick cell adhesion molecule 1, transcript variant X1
310341	NM_001191705,XM_006232292	Fat4	NP_001178634.1;XP_006232354.1	3.39487	3004.02	0.145884	12.0873	1.23198e-33	2.52415e-32	protein_coding	FAT tumor suppressor homolog 4 (Drosophila)
83580	NM_031771	Thbd	NP_113959.1	3.39056	7851.78	0.131708	13.3745	8.52464e-41	2.07089e-39	protein_coding	thrombomodulin
307579	NM_001107403,XM_008771946,XM_008771947,XM_008771948	Zfp521	NP_001100873.1;XP_008770168.1;XP_008770169.1;XP_008770170.1	3.39048	3782.66	0.113641	15.5005	3.44415e-54	1.18061e-52	protein_coding	zinc finger protein 521
305131	NM_001008338,XM_006250556,XM_017599156,XM_017599157,XM_017599158,XM_017599159,XM_017599160	Lrrc8d	NP_001008339.2;XP_006250618.1;XP_017454645.1;XP_017454646.1;XP_017454647.1;XP_017454648.1;XP_017454649.1	3.39022	1172.1	0.167484	10.5167	7.23834e-26	1.16763e-24	protein_coding	leucine rich repeat containing 8 family, member D
116996	NM_001105749,XM_006229488,XM_006229489,XM_008759599,XM_008759600,XM_008759601,XM_017588673,XM_017588674,XM_017588675,XM_017588676,XM_017588677,XM_017588678	Il16	NP_001099219.1;XP_006229550.1;XP_006229551.1;XP_008757821.1;XP_008757822.1;XP_008757823.1;XP_017444162.1;XP_017444163.1;XP_017444164.1;XP_017444165.1;XP_017444166.1;XP_017444167.1	3.38821	121.02	0.324443	5.42629	5.75386e-08	3.3098e-07	protein_coding	interleukin 16
117185	NM_054010,XM_008759665,XM_008759666	Neu3	NP_446462.1;XP_008757887.1;XP_008757888.1	3.38811	28.1854	0.542122	3.24739	0.0011647	0.00361685	protein_coding	neuraminidase 3
304947	NM_001100681,NM_001134862	Pbx1	NP_001094151.1;NP_001128334.1	3.38661	1002.12	0.163143	10.7871	3.96066e-27	6.70773e-26	protein_coding	pre-B-cell leukemia homeobox 1
289167	XM_222824	Mettl11b	XP_222824.5	3.38281	87.9596	0.543984	3.23212	0.00122876	0.00380173	protein_coding	methyltransferase like 11B
108351208	XR_001838339	LOC108351208	.	3.38075	86.7652	0.440616	3.98838	6.6527e-05	0.000258495	lncRNA	uncharacterized LOC108351208
683460	XM_008771897,XM_008771898,XM_008771899	Proser2	XP_008770119.1;XP_008770120.1;XP_008770121.1	3.3794	59.8982	0.396074	4.43545	9.18813e-06	4.05392e-05	protein_coding	proline and serine rich 2, transcript variant X1
360596	XM_017597688,XM_017597689,XM_017597690	Msi2	XP_017453177.1;XP_017453178.1;XP_017453179.1	3.37927	3265.58	0.135799	12.9361	2.81532e-38	6.46481e-37	protein_coding	musashi RNA-binding protein 2, transcript variant X3
100361383	XM_006253741,XM_006253742,XM_017600705	Ecm2	XP_006253803.1;XP_006253804.1;XP_017456194.1	3.37398	195.512	0.217828	8.05427	7.99517e-16	8.30379e-15	protein_coding	extracellular matrix protein 2, transcript variant X2
245918	NM_139087	Cgref1	NP_620787.2	3.37327	1771.14	0.132049	13.2841	2.86253e-40	6.87201e-39	protein_coding	cell growth regulator with EF hand domain 1
116457	NM_053777	Mapk8ip1	NP_446229.1	3.36524	1417.3	0.179048	9.77786	1.40136e-22	1.97075e-21	protein_coding	mitogen-activated protein kinase 8 interacting protein 1
679462	NM_001115032	Tspan15	NP_001108504.1	3.35849	22.3808	0.586392	2.98062	0.00287663	0.00817799	protein_coding	tetraspanin 15
296762	NM_001106577,XM_008762640,XM_008762641,XM_008762642,XM_008762643,XM_008762644,XM_017592518,XM_017592519,XM_017592520,XM_017592521	Phtf2	NP_001100047.1;XP_008760862.1;XP_008760863.1;XP_008760864.1;XP_008760865.1;XP_008760866.1;XP_017448007.1;XP_017448008.1;XP_017448009.1;XP_017448010.1	3.35589	2406.45	0.131751	13.2575	4.0828e-40	9.75223e-39	protein_coding	putative homeodomain transcription factor 2
29555	NM_017238,XM_017594055,XM_017594056,XM_017594057	Vipr2	NP_058934.1;XP_017449544.1;XP_017449545.1;XP_017449546.1	3.35517	117.749	0.312667	5.58545	2.33095e-08	1.38555e-07	protein_coding	vasoactive intestinal peptide receptor 2
304554	NM_001134538,XM_006249540,XM_006249541	Sez6l	NP_001128010.1;XP_006249602.1;XP_006249603.1	3.34234	100.367	0.308695	5.63941	1.70633e-08	1.02754e-07	protein_coding	seizure related 6 homolog like
108348049	XM_003749273	LOC108348049	XP_003749321.2	3.33314	450.951	0.207813	8.35792	6.38358e-17	7.02934e-16	protein_coding	protocadherin Fat 4-like
81517	NM_030859,XM_006234591,XM_006234592,XM_006234593	Mdk	NP_110486.1;XP_006234653.1;XP_006234654.1;XP_006234655.1	3.33116	495.419	0.164007	10.5851	3.49519e-26	5.69617e-25	protein_coding	midkine
29619	NM_017259	Btg2	NP_058955.1	3.32751	1280.08	0.219345	7.90737	2.62882e-15	2.63807e-14	protein_coding	BTG family, member 2
289865	NM_001013877,XM_008770455,XM_017599141,XM_017599142	Clhc1	NP_001013899.1;XP_008768677.1;XP_017454630.1;XP_017454631.1	3.32702	64.3967	0.540688	3.20745	0.00133917	0.00411829	protein_coding	clathrin heavy chain linker domain containing 1
691995	NM_001103353	LOC691995	NP_001096823.1	3.32018	118.884	0.279588	6.19218	5.93393e-10	4.10368e-09	protein_coding	hypothetical protein LOC691995
102550246	XR_354400	LOC102550246	.	3.31963	92.8395	0.342939	5.04761	4.47365e-07	2.33166e-06	lncRNA	uncharacterized LOC102550246
102554748	XM_008765046,XM_017595375,XR_593231	LOC102554748	XP_008763268.1;XP_017450864.1	3.31622	16.9429	0.736248	2.34913	0.0188175	0.0429821	protein_coding	nidogen-2-like, transcript variant X2
58946	NM_022188,XM_008768533,XM_008768534,XM_008768536,XM_017598056,XM_017598057,XM_017598058,XM_017598059,XM_017598060,XM_017598061,XM_017598062,XM_017598063,XM_017598064	Robo1	NP_071524.1;XP_008766755.1;XP_008766756.1;XP_008766758.1;XP_017453545.1;XP_017453546.1;XP_017453547.1;XP_017453548.1;XP_017453549.1;XP_017453550.1;XP_017453551.1;XP_017453552.1;XP_017453553.1	3.30612	491.63	0.224032	7.7004	1.35637e-14	1.29811e-13	protein_coding	roundabout guidance receptor 1
108350984	gene-LOC108350984	LOC108350984	.	3.30011	62.4563	0.414169	4.15897	3.19688e-05	0.000130324	pseudogene	.
679869	NM_001191052	Tcf7l2	NP_001177981.1	3.27903	353.474	0.213659	8.01871	1.06859e-15	1.10136e-14	protein_coding	transcription factor 7-like 2 (T-cell specific, HMG-box)
293874	XM_008760294	Trpm6	XP_008758516.1	3.27754	46.1501	0.425466	4.02526	5.69113e-05	0.000223138	protein_coding	transient receptor potential cation channel, subfamily M, member 6, transcript variant X1
291132	NM_001100512,XM_006253923,XM_006253926,XM_008771626,XM_008771628,XM_008771629,XM_008771631,XM_008771635,XM_017600480,XM_017600481,XM_017600482,XM_017600483,XM_017600484	Gpld1	NP_001093982.1;XP_006253985.1;XP_006253988.1;XP_008769848.1;XP_008769850.1;XP_008769851.1;XP_008769853.1;XP_008769857.1;XP_017455969.1;XP_017455970.1;XP_017455971.1;XP_017455972.1;XP_017455973.1	3.26967	48.3594	0.480793	3.55485	0.0003782	0.00129425	protein_coding	glycosylphosphatidylinositol specific phospholipase D1
308843	NM_001009965,XM_006229759,XM_006229760,XM_006229761	Tsku	NP_001009965.1;XP_006229821.1;XP_006229822.1;XP_006229823.1	3.26797	1005.19	0.196603	8.68959	3.63744e-18	4.21021e-17	protein_coding	tsukushi, small leucine rich proteoglycan
310999	NM_201272	Plekhg5	NP_958429.1	3.26264	272.354	0.339344	5.02746	4.97019e-07	2.57633e-06	protein_coding	pleckstrin homology and RhoGEF domain containing G5
63912	NM_022242	Fam129a	NP_071578.2	3.26118	14003.5	0.188114	9.06572	1.2378e-19	1.53888e-18	protein_coding	family with sequence similarity 129, member A
102551586	XR_358089	LOC102551586	.	3.25026	112.205	0.342784	4.961	7.01304e-07	3.57547e-06	lncRNA	uncharacterized LOC102551586
65164	NM_031721	Htra1	NP_113909.1	3.24909	21370.8	0.219996	7.72758	1.09614e-14	1.05472e-13	protein_coding	HtrA serine peptidase 1
117043	NM_053972,XM_006256775,XM_008773109	RragB	NP_446424.1;XP_006256837.1;XP_008771331.2	3.24537	314.297	0.204764	8.29435	1.09183e-16	1.19215e-15	protein_coding	Ras-related GTP binding B
290963	NM_001012346,XM_008771429,XM_008771430,XM_008771431,XM_008771432,XM_017600471,XM_017600472,XM_017600473	Npepo	NP_001012346.1;XP_008769651.1;XP_008769652.1;XP_008769653.1;XP_008769654.1;XP_017455960.1;XP_017455961.1;XP_017455962.1	3.24351	7675.7	0.135187	12.5571	3.63195e-36	7.87106e-35	protein_coding	aminopeptidase O
114851	NM_080782,XM_006256128	Cdkn1a	NP_542960.1;XP_006256190.1	3.23705	5451.89	0.163504	10.3648	3.58587e-25	5.61301e-24	protein_coding	cyclin-dependent kinase inhibitor 1A
103689932	XM_008762736	NEWGENE_621351	XP_008760958.1	3.23111	118488	0.187849	9.00739	2.11014e-19	2.59178e-18	protein_coding	collagen, type I, alpha 2, transcript variant X1
103692969	XR_001839029	LOC103692969	.	3.22703	31.9551	0.582536	2.90146	0.00371424	0.0103025	lncRNA	uncharacterized LOC103692969
84482	NM_001191846	Foxo1	NP_001178775.1	3.22597	129.523	0.369736	4.5701	4.87486e-06	2.23738e-05	protein_coding	forkhead box O1
25508	NM_013000,XM_006245594,XM_006245595,XM_006245596,XM_006245597,XM_006245598,XM_006245599,XM_008767360,XM_017596286,XM_017596287,XM_017596288	Pam	NP_037132.2;XP_006245656.1;XP_006245657.1;XP_006245658.1;XP_006245659.1;XP_006245660.1;XP_006245661.1;XP_008765582.1;XP_017451775.1;XP_017451776.1;XP_017451777.1	3.2246	14729.3	0.156762	10.7751	4.51346e-27	7.62581e-26	protein_coding	peptidylglycine alpha-amidating monooxygenase
498587	NM_001110490,NM_001277158,NM_001277159,NM_001277165,NM_001277166,XM_006252637,XM_006252640,XM_006252641,XM_006252644,XM_006252645,XM_017600208,XM_017600209,XM_017600210,XM_017600211	Ldb3	NP_001103960.1;NP_001264087.1;NP_001264088.1;NP_001264094.1;NP_001264095.1;XP_006252699.2;XP_006252702.2;XP_006252703.2;XP_006252706.2;XP_006252707.2;XP_017455697.1;XP_017455698.1;XP_017455699.1;XP_017455700.1	3.22357	26.9041	0.531355	3.17803	0.00148281	0.00450658	protein_coding	LIM domain binding 3
690489	NM_001109597	Cys1	NP_001103067.1	3.22	67.7367	0.34229	4.92874	8.27635e-07	4.1881e-06	protein_coding	cystin 1
84352	NM_053356	Col1a2	NP_445808.1	3.21965	110255	0.190773	8.84248	9.36179e-19	1.11435e-17	protein_coding	collagen type I alpha 2 chain
25235	NM_017094,XM_008760752,XM_008760753,XM_008760754	Ghr	NP_058790.1;XP_008758974.1;XP_008758975.1;XP_008758976.1	3.21801	1740.44	0.15273	11.0402	2.44607e-28	4.29041e-27	protein_coding	growth hormone receptor
29467	NM_001109986,NM_024134,XM_006241444,XM_006241445	Ddit3	NP_001103456.1;NP_077048.2;XP_006241506.1;XP_006241507.1	3.20922	6523.42	0.114656	14.6719	9.75309e-49	2.86761e-47	protein_coding	DNA-damage inducible transcript 3
65210	NM_023025	Cyp2j4	NP_075414.2	3.20746	510.646	0.190631	8.82037	1.14085e-18	1.35008e-17	protein_coding	cytochrome P450, family 2, subfamily j, polypeptide 4
64032	NM_022266	Ctgf	NP_071602.1	3.20709	70498.9	0.129128	13.0201	9.40139e-39	2.18701e-37	protein_coding	connective tissue growth factor
308790	NM_001191626	Mex3b	NP_001178555.1	3.20561	225.527	0.242256	6.93729	3.9969e-12	3.26436e-11	protein_coding	mex-3 RNA binding family member B
108348096	XM_006256779,XM_017602275	LOC108348096	XP_006256841.1;XP_017457764.1	3.20153	297.672	0.213592	7.85967	3.85133e-15	3.82718e-14	protein_coding	ras-related GTP-binding protein B, transcript variant X2
306617	NM_001107326,XM_006253390,XM_006253391,XM_006253392,XM_006253393	Kbtbd11	NP_001100796.1;XP_006253452.1;XP_006253453.1;XP_006253454.1;XP_006253455.1	3.19981	81.7407	0.373646	4.49083	7.09449e-06	3.18537e-05	protein_coding	kelch repeat and BTB domain containing 11
191571	NM_138544,XM_008765910	Fat3	NP_612553.1;XP_008764132.2	3.19824	2938.59	0.159485	10.5168	7.22584e-26	1.16694e-24	protein_coding	FAT atypical cadherin 3
499583	XM_008760899	Naaladl2	XP_008759121.1	3.1938	1680.25	0.159363	10.5123	7.58186e-26	1.22166e-24	protein_coding	N-acetylated alpha-linked acidic dipeptidase-like 2
117582	NM_057212	Tmem158	NP_476560.1	3.19317	98.2344	0.386353	4.33539	1.45499e-05	6.22135e-05	protein_coding	transmembrane protein 158
29577	NM_024360	Hes1	NP_077336.3	3.17909	434.599	0.273153	6.10871	1.00442e-09	6.77854e-09	protein_coding	hes family bHLH transcription factor 1
681309	NM_001305458	Thbs3	NP_001292387.1	3.17118	1277.36	0.162675	10.2352	1.37848e-24	2.1114e-23	protein_coding	thrombospondin 3
79429	NM_031317	Pdgfc	NP_112607.1	3.16859	976.875	0.145253	11.4548	2.22495e-30	4.15285e-29	protein_coding	platelet derived growth factor C
100910978	XM_006253694,XM_008771523	LOC100910978	XP_006253756.1;XP_008769745.1	3.1654	166.546	0.223956	7.42282	1.14655e-13	1.03611e-12	protein_coding	extracellular matrix protein 2-like, transcript variant X2
314639	XM_006241033,XM_006241034,XM_234923	Zfr2	XP_006241095.1;XP_006241096.1;XP_234923.5	3.16206	118.275	0.350335	4.74079	2.12885e-06	1.02698e-05	protein_coding	zinc finger RNA binding protein 2, transcript variant X1
100362572	XM_008767466,XM_008767467,XM_008767468,XM_008767469,XM_008767470	LOC100362572	XP_008765688.1;XP_008765689.1;XP_008765690.1;XP_008765691.1;XP_008765692.1	3.16056	114.187	0.27655	6.00317	1.93496e-09	1.27331e-08	protein_coding	Mpv17 transgene, kidney disease mutant-like (predicted)-like, transcript variant X3
50690	NM_017348,XM_006229611	Slc6a8	NP_059044.1;XP_006229673.1	3.15474	763.427	0.180232	9.19659	3.69503e-20	4.7299e-19	protein_coding	solute carrier family 6 member 8
292485	NM_001004218	Fuca2	NP_001004218.1	3.15398	1903.92	0.196924	8.4153	3.91906e-17	4.36608e-16	protein_coding	fucosidase, alpha-L- 2, plasma
311743	XM_017592327	Zak	XP_017447816.1	3.15063	2808.49	0.128042	12.9304	3.03077e-38	6.93721e-37	protein_coding	sterile alpha motif and leucine zipper containing kinase AZK, transcript variant X1
170567	NM_138832,XM_006242277,XM_006242278,XM_006242279,XM_006242280,XM_006242281,XM_017594637	Slc38a1	NP_620187.1;XP_006242339.1;XP_006242340.1;XP_006242341.1;XP_006242342.1;XP_006242343.1;XP_017450126.1	3.14161	3130.61	0.178059	9.27505	1.77538e-20	2.30783e-19	protein_coding	solute carrier family 38, member 1
500622	XM_017594417,XM_017594418	RGD1565766	XP_017449906.1;XP_017449907.1	3.12014	181.196	0.268571	6.11238	9.81537e-10	6.63351e-09	protein_coding	hypothetical gene supported by BC088468; NM_001009712, transcript variant X1
64455	NM_001270954,XM_008767871,XM_008767872,XM_017597523	Rasd1	NP_001257883.1;XP_008766093.1;XP_008766094.1;XP_017453012.1	3.11852	106.135	0.274845	5.97014	2.37048e-09	1.54847e-08	protein_coding	ras related dexamethasone induced 1
363502	NM_001191889,XM_006234247,XM_006234248	Mid2	NP_001178818.1;XP_006234309.1;XP_006234310.1	3.0971	424.589	0.227971	7.15406	8.42477e-13	7.17237e-12	protein_coding	midline 2
84595	NM_053463,XM_006229163,XM_006229164,XM_006229165,XM_017589801,XM_017589802	Nucb1	NP_445915.1;XP_006229225.1;XP_006229226.1;XP_006229227.1;XP_017445290.1;XP_017445291.1	3.09059	12176.6	0.116961	13.9181	4.9148e-44	1.27892e-42	protein_coding	nucleobindin 1
288105	NM_001105880	Zbtb20	NP_001099350.1	3.0751	1386.41	0.168223	9.63383	5.75442e-22	7.87505e-21	protein_coding	zinc finger and BTB domain containing 20
102554129	XR_001840880,XR_359050	LOC102554129	.	3.07075	33.3526	0.623937	2.59415	0.00948238	0.0235204	lncRNA	uncharacterized LOC102554129, transcript variant X1
287005	NM_173337	Camk2n1	NP_775459.1	3.07	40.1858	0.670231	2.41445	0.0157589	0.0367996	protein_coding	calcium/calmodulin-dependent protein kinase II inhibitor 1
289657	NM_001106008	Tbc1d19	NP_001099478.1	3.06949	1263.57	0.162391	9.96362	2.19911e-23	3.20647e-22	protein_coding	TBC1 domain family, member 19
78972	NM_023988	Zfp354c	NP_076478.1	3.05656	1372.03	0.13662	11.7985	3.97227e-32	7.85639e-31	protein_coding	zinc finger protein 354C
24831	NM_001270854,NM_012672,XM_006251709,XM_017599580,XM_017599581	Thrb	NP_001257783.1;NP_036804.2;XP_006251771.1;XP_017455069.1;XP_017455070.1	3.05553	379.598	0.230395	6.99416	2.66845e-12	2.20592e-11	protein_coding	thyroid hormone receptor beta
310506	NM_001107681,XM_017590864,XM_017590865,XM_017590866	Ppm1l	NP_001101151.1;XP_017446353.1;XP_017446354.1;XP_017446355.1	3.05433	5941.16	0.139396	11.5559	6.88919e-31	1.31513e-29	protein_coding	protein phosphatase, Mg2+/Mn2+ dependent, 1L
24791	NM_012656,XM_008767663	Sparc	NP_036788.1;XP_008765885.1	3.05105	318283	0.114396	14.0679	5.98303e-45	1.59473e-43	protein_coding	secreted protein acidic and cysteine rich
305234	NM_001013988	Stbd1	NP_001014010.1	3.04406	960.661	0.30541	5.25851	1.45227e-07	7.98975e-07	protein_coding	starch binding domain 1
100909860	XM_017598468,XR_001840607	LOC100909860	XP_017453957.1	3.0401	267.428	0.257213	6.23654	4.47343e-10	3.12243e-09	protein_coding	uncharacterized LOC100909860, transcript variant X2
102549494	XR_595224,XR_595225,XR_595226	LOC102549494	.	3.03455	61.0373	0.365419	4.38259	1.17276e-05	5.08932e-05	lncRNA	uncharacterized LOC102549494, transcript variant X3
64634	NM_022693,XM_008767298	Sh3bp4	NP_073184.3;XP_008765520.1	3.03272	732.532	0.255346	6.26839	3.64808e-10	2.56391e-09	protein_coding	SH3-domain binding protein 4
498843	NM_001109123	Pcdhb2	NP_001102593.1	3.02837	95.0121	0.375262	4.25979	2.04615e-05	8.57927e-05	protein_coding	protocadherin beta 2
364172	gene-LOC364172	LOC364172	.	3.02247	24.5173	0.61178	2.60834	0.00909827	0.0226583	pseudogene	.
100912108	NM_053611	Nupr1	NP_446063.1	3.01983	4786.85	0.142533	11.1866	4.742e-29	8.49508e-28	protein_coding	nuclear protein, transcriptional regulator, 1
103689998	XM_008759924	NEWGENE_69363	XP_008758146.1	3.01903	4758.94	0.143603	11.1006	1.24572e-28	2.20396e-27	protein_coding	nuclear protein, transcriptional regulator, 1
313278	XM_008763819,XM_008763820,XM_008763821,XM_008763822,XM_008763823,XM_008763824,XM_008763825,XM_008763826,XM_008763827,XM_008763828,XM_008763829,XM_008763830,XM_008763831,XM_017593938,XM_017593939,XM_017593940,XM_017593941,XM_017593942,XM_017593943,XM_017593944,XM_017593945,XM_017593946,XM_017593947,XM_017593948,XM_017593949,XM_017593950,XM_017593951,XM_017593952,XM_017593953,XM_017593954,XM_017593…	Ptprd	XP_008762041.2;XP_008762042.2;XP_008762043.2;XP_008762044.2;XP_008762045.2;XP_008762046.2;XP_008762047.2;XP_008762048.2;XP_008762049.2;XP_008762050.2;XP_008762051.2;XP_008762052.2;XP_008762053.2;XP_017449427.1;XP_017449428.1;XP_017449429.1;XP_017449430.1;XP_017449431.1;XP_017449432.1;XP_017449433.1;XP_017449434.1;XP_017449435.1;XP_017449436.1;XP_017449437.1;XP_017449438.1;XP_017449439.1;XP_017449…	3.01477	11879.1	0.110036	14.4684	1.92001e-47	5.4324e-46	protein_coding	protein tyrosine phosphatase, receptor type, D, transcript variant X11
311013	NM_001047887	Arsj	NP_001041352.1	3.01353	568.622	0.192645	8.26108	1.44363e-16	1.56311e-15	protein_coding	arylsulfatase family, member J
689316	XR_001841808,XR_001841809,XR_596649	LOC689316	.	3.01005	353.439	0.192042	8.27833	1.2491e-16	1.3597e-15	misc_RNA	hypothetical protein LOC689316, transcript variant X2
309429	NM_001037197,XM_006231212,XM_006231214,XM_006231215,XM_006231216,XM_006231218,XM_006231219,XM_006231220,XM_017589274,XM_017589275,XM_017589276,XM_017589277	Kank1	NP_001032274.2;XP_006231274.1;XP_006231276.1;XP_006231277.1;XP_006231278.1;XP_006231280.1;XP_006231281.1;XP_006231282.1;XP_017444763.1;XP_017444764.1;XP_017444765.1;XP_017444766.1	3.00902	2807.39	0.128337	12.3837	3.20223e-35	6.85642e-34	protein_coding	KN motif and ankyrin repeat domains 1
100361733	NM_001271181	Ociad2	NP_001258110.1	3.00622	1713.17	0.134042	11.8466	2.23975e-32	4.46074e-31	protein_coding	OCIA domain containing 2
25314	NM_012843,XM_008763369	Emp1	NP_036975.1;XP_008761591.1	3.00082	83816.3	0.168532	9.40685	5.11227e-21	6.78779e-20	protein_coding	epithelial membrane protein 1
25464	NM_012967	Icam1	NP_037099.1	2.99968	4419.59	0.121662	13.0263	8.66866e-39	2.01985e-37	protein_coding	intercellular adhesion molecule 1
360868	NM_001034011	Sft2d2	NP_001029183.1	2.99955	1685.62	0.145399	10.8993	1.16117e-27	1.9878e-26	protein_coding	SFT2 domain containing 2
301264	NM_001106893,XM_006244604,XM_006244605	Cyp39a1	NP_001100363.1;XP_006244666.1;XP_006244667.1	2.99872	69.3544	0.358655	4.41747	9.98643e-06	4.38121e-05	protein_coding	cytochrome P450, family 39, subfamily a, polypeptide 1
360539	NM_001014118,XM_017597374	Slc47a1	NP_001014140.1;XP_017452863.1	2.99588	53.4438	0.465362	3.40161	0.000669896	0.00217552	protein_coding	solute carrier family 47 member 1
299305	NM_001271265	Jade3	NP_001258194.1	2.99345	629.416	0.190341	8.31041	9.53717e-17	1.04375e-15	protein_coding	jade family PHD finger 3
304268	NM_001002829,XM_006248834	Rasl11a	NP_001002829.1;XP_006248896.1	2.98093	94.5356	0.313581	5.02506	5.03287e-07	2.60314e-06	protein_coding	RAS-like family 11 member A
316426	NM_001014102,XM_006244990,XM_006244991,XM_006244992,XM_006244993,XM_008767107,XM_008767108,XM_008767109,XM_008767110,XM_017596460	Spats2l	NP_001014124.1;XP_006245052.1;XP_006245053.1;XP_006245054.1;XP_006245055.1;XP_008765329.1;XP_008765330.1;XP_008765331.1;XP_008765332.1;XP_017451949.1	2.9766	3435.5	0.167184	9.41278	4.8318e-21	6.42138e-20	protein_coding	spermatogenesis associated, serine-rich 2-like
25022	NM_001109892,NM_001109893,NM_001109894,NM_001109895,NM_001109896,NM_012712,XM_006230389,XM_006230390,XM_006230392,XM_006230393,XM_008759861	Fgfr2	NP_001103362.1;NP_001103363.1;NP_001103364.1;NP_001103365.1;NP_001103366.1;NP_036844.1;XP_006230451.1;XP_006230452.1;XP_006230454.1;XP_006230455.1;XP_008758083.1	2.97265	1813.78	0.163873	9.59129	8.69941e-22	1.18372e-20	protein_coding	fibroblast growth factor receptor 2
360792	NM_001037788,XM_006249180,XM_006249181,XM_008769143,XM_008769144,XM_008769146,XM_008769147,XM_008769148,XM_017598387,XM_017598388	Styxl1	NP_001032877.1;XP_006249242.1;XP_006249243.1;XP_008767365.1;XP_008767366.1;XP_008767368.1;XP_008767369.1;XP_008767370.1;XP_017453876.1;XP_017453877.1	2.97186	534.758	0.211846	7.41749	1.19365e-13	1.07662e-12	protein_coding	serine/threonine/tyrosine interacting-like 1
289482	NM_001024742,XM_006250697	Naa11	NP_001019913.1;XP_006250759.1	2.96884	139.842	0.261619	6.00072	1.96439e-09	1.29113e-08	protein_coding	N(alpha)-acetyltransferase 11, NatA catalytic subunit
362800	NM_001108726,XM_006240697	Itgb8	NP_001102196.1;XP_006240759.1	2.95766	443.024	0.217915	7.1792	7.0118e-13	6.01976e-12	protein_coding	integrin subunit beta 8
315409	XM_006242504,XM_006242505,XM_006242506,XM_006242509,XM_006242510,XM_017595957,XM_017595958,XM_017595959,XR_001839243	Cep126	XP_006242566.1;XP_006242567.1;XP_006242568.1;XP_006242571.1;XP_006242572.1;XP_017451446.1;XP_017451447.1;XP_017451448.1	2.95144	115.593	0.344634	4.53066	5.87988e-06	2.6652e-05	protein_coding	centrosomal protein 126, transcript variant X5
29545	NM_017237	Uchl1	NP_058933.2	2.95062	2899.94	0.120954	12.9059	4.17021e-38	9.49956e-37	protein_coding	ubiquitin C-terminal hydrolase L1
406161	NM_001002805	C4b	NP_001002805.1	2.94714	53.405	0.407753	3.82417	0.000131213	0.000488794	protein_coding	complement component 4B (Chido blood group)
298225	XM_008763839	Ifne	XP_008762061.1	2.9443	33.7709	0.504226	3.08973	0.00200338	0.00591229	protein_coding	interferon, epsilon
25401	NM_012921,XM_006241293	Alx1	NP_037053.1;XP_006241355.1	2.94277	32.6469	0.601903	2.58708	0.00967927	0.0239421	protein_coding	ALX homeobox 1
25696	NM_013155,XM_006231197,XM_006231198,XM_006231199,XM_017588829,XM_017588830	Vldlr	NP_037287.2;XP_006231259.1;XP_006231260.1;XP_006231261.1;XP_017444318.1;XP_017444319.1	2.93934	7816.73	0.127731	12.1779	4.07879e-34	8.454e-33	protein_coding	very low density lipoprotein receptor
497886	NM_001191918,XM_006246141	C1qtnf2	NP_001178847.1;XP_006246203.1	2.93689	1785.59	0.158922	9.7802	1.36945e-22	1.92777e-21	protein_coding	C1q and tumor necrosis factor related protein 2
314349	NM_001135874,XM_006240406,XM_006240407	Ston2	NP_001129346.1;XP_006240468.1;XP_006240469.1	2.93221	536.141	0.203692	7.61931	2.55033e-14	2.39419e-13	protein_coding	stonin 2
361180	NM_001031813,NM_001170477,XM_017600186,XM_017600187	Grtp1	NP_001026983.1;NP_001163948.1;XP_017455675.1;XP_017455676.1	2.93146	315.287	0.27339	5.67548	1.38301e-08	8.40654e-08	protein_coding	growth hormone regulated TBC protein 1
246326	NM_145096,XM_008771288	Zdhhc2	NP_659564.2;XP_008769510.1	2.93113	1664.25	0.1865	8.3188	8.88602e-17	9.73979e-16	protein_coding	zinc finger, DHHC-type containing 2
313057	NM_001031656	Serinc2	NP_001026826.1	2.93044	334.487	0.311791	4.97486	6.52949e-07	3.33729e-06	protein_coding	serine incorporator 2
315907	NM_001191797,XM_008773418,XM_008773463,XM_008773464	Nrk	NP_001178726.1;XP_008771640.1	2.92894	421.472	0.236511	6.55521	5.5563e-11	4.1592e-10	protein_coding	Nik related kinase
680216	NM_001109396	Dnajb3	NP_001102866.1	2.92865	81.991	0.318486	4.86751	1.13011e-06	5.61706e-06	protein_coding	DnaJ (Hsp40) homolog, subfamily B, member 3
294072	NM_001191635	Slc35g1	NP_001178564.1	2.92474	246.944	0.259391	5.96902	2.38683e-09	1.55844e-08	protein_coding	solute carrier family 35, member G1
100912483	XM_006246854,XM_008767908	LOC100912483	XP_006246916.1;XP_008766130.1	2.9231	89.8215	0.361363	4.28239	1.84894e-05	7.79825e-05	protein_coding	uncharacterized LOC100912483, transcript variant X1
313928	XM_006239853,XM_017594419,XM_017594420	Efr3b	XP_006239915.1;XP_017449908.1;XP_017449909.1	2.91973	104.845	0.313807	4.92607	8.39005e-07	4.24112e-06	protein_coding	EFR3 homolog B, transcript variant X2
83838	NM_001191561,XM_006230906,XM_017589786,XM_017589787,XM_017589788	Ltbp3	NP_001178490.1;XP_006230968.1;XP_017445275.1;XP_017445276.1;XP_017445277.1	2.9115	892.795	0.229712	6.71173	1.92333e-11	1.49709e-10	protein_coding	latent transforming growth factor beta binding protein 3
100912247	XR_001840336	LOC100912247	.	2.90734	365.155	0.197731	7.78683	6.87134e-15	6.71133e-14	lncRNA	uncharacterized LOC100912247
102554047	XM_008770583	LOC102554047	XP_008768805.1	2.90716	24.2167	0.655807	2.34766	0.018892	0.0431384	protein_coding	60S ribosomal protein L15-like
102553158	XM_008768451	LOC102553158	XP_008766673.1	2.90453	74.8505	0.318063	4.83647	1.32167e-06	6.51923e-06	protein_coding	ATP-binding cassette sub-family A member 9-like
301525	NM_001127529,XM_006245177,XM_006245179,XM_006245180,XM_006245182,XM_008767224,XM_008767225,XM_017596372	Glb1l	NP_001121001.1;XP_006245239.1;XP_006245241.1;XP_006245242.1;XP_006245244.1;XP_008765446.1;XP_008765447.1;XP_017451861.1	2.89964	8978.51	0.106119	14.4732	1.79002e-47	5.07469e-46	protein_coding	galactosidase, beta 1-like
353257	NR_033180	Aoc2-ps1	.	2.89748	34.8132	0.541804	2.83276	0.00461478	0.012506	transcribed_pseudogene	amine oxidase, copper containing 2 (retina-specific), pseudogene 1
29642	NM_181090,XM_006242282,XM_006242283	Slc38a2	NP_851604.1;XP_006242344.1;XP_006242345.1	2.89455	48353.1	0.106316	14.4224	3.73898e-47	1.05163e-45	protein_coding	solute carrier family 38, member 2
498846	NM_001037139	Pcdhga2	NP_001032216.1	2.89195	487.641	0.196159	7.81023	5.70846e-15	5.59853e-14	protein_coding	protocadherin gamma subfamily A, 2
58919	NM_171992,XM_008760168	Ccnd1	NP_741989.3;XP_008758390.1	2.88892	18124.5	0.198441	7.71278	1.23105e-14	1.18214e-13	protein_coding	cyclin D1
266778	NM_001099498,XM_006232438,XM_008761031,XM_017590654,XM_017590655	Vom2r44	NP_001092968.1;XP_006232500.1;XP_008759253.1;XP_017446143.1;XP_017446144.1	2.88368	157.834	0.345358	4.42414	9.68254e-06	4.25495e-05	protein_coding	vomeronasal 2 receptor 44
307796	XM_006255483,XM_017601433,XM_017601434,XM_017601435,XM_017601436,XM_017601437,XM_017601438,XM_017601439	Plekhg4	XP_006255545.1;XP_017456922.1;XP_017456923.1;XP_017456924.1;XP_017456925.1;XP_017456926.1;XP_017456927.1;XP_017456928.1	2.87918	2069.93	0.181871	8.38868	4.91611e-17	5.45131e-16	protein_coding	pleckstrin homology and RhoGEF domain containing G4, transcript variant X3
57033	XM_017592940,XM_017592941,XM_017592942,XM_017592943,XM_017592944,XM_017592945,XM_017592946,XM_017592947,XM_017592948,XM_017592949,XM_017592950,XM_017592951,XR_001837516	Adam22	XP_017448429.1;XP_017448430.1;XP_017448431.1;XP_017448432.1;XP_017448433.1;XP_017448434.1;XP_017448435.1;XP_017448436.1;XP_017448437.1;XP_017448438.1;XP_017448439.1;XP_017448440.1	2.87736	282.615	0.209585	7.27506	3.46264e-13	3.02186e-12	protein_coding	ADAM metallopeptidase domain 22, transcript variant X1
108353166	XM_017601101	LOC108353166	XP_017456590.1	2.87659	431.606	0.214856	7.09478	1.29562e-12	1.09065e-11	protein_coding	protocadherin gamma-B2-like
24654	NM_001077641,XM_017591466,XM_017591467	Plcb1	NP_001071109.1;XP_017446955.1;XP_017446956.1	2.87162	443.518	0.165958	9.17017	4.72265e-20	6.01294e-19	protein_coding	phospholipase C beta 1
295027	NM_001100524,XM_006232322	Pcdh18	NP_001093994.1;XP_006232384.1	2.87108	1561.27	0.129024	11.7931	4.23867e-32	8.37166e-31	protein_coding	protocadherin 18
287745	NM_001105845,XM_006247494,XM_017597138,XM_017597139,XM_017597140,XM_017597141,XM_017597142	Plcd3	NP_001099315.2;XP_006247556.1;XP_017452627.1;XP_017452628.1;XP_017452629.1;XP_017452630.1;XP_017452631.1	2.86903	325.68	0.235669	6.4521	1.10309e-10	8.07499e-10	protein_coding	phospholipase C, delta 3
303135	NM_001107002,XM_006246268,XM_017597254,XM_017597255,XM_017597256,XM_017597257,XM_017597258	Sept8	NP_001100472.1;XP_006246330.1;XP_017452743.1;XP_017452744.1;XP_017452745.1;XP_017452746.1;XP_017452747.1	2.86756	5344.12	0.116571	13.0378	7.45999e-39	1.74393e-37	protein_coding	septin 8
25481	NM_012980	Mmp11	NP_037112.2	2.86465	462.981	0.195515	7.76595	8.10374e-15	7.88263e-14	protein_coding	matrix metallopeptidase 11
501007	NM_001113791	RGD1562618	NP_001107263.1	2.8598	533.134	0.191649	7.90983	2.57738e-15	2.58827e-14	protein_coding	similar to RIKEN cDNA 6030419C18 gene
297865	NM_001305281,XM_006249608	Dsel	NP_001292210.1;XP_006249670.1	2.85342	2933.22	0.165136	9.16025	5.17753e-20	6.53377e-19	protein_coding	dermatan sulfate epimerase-like
367166	NM_207616,XM_017595794	Hyal1	NP_997499.1;XP_017451283.1	2.85333	575.515	0.199583	7.57901	3.48208e-14	3.25177e-13	protein_coding	hyaluronoglucosaminidase 1
353316	NM_001191749	Dfna5	NP_001178678.1	2.85262	158.88	0.27083	5.5839	2.35184e-08	1.3968e-07	protein_coding	deafness, autosomal dominant 5 (human)
63885	NM_022236	Pde10a	NP_071572.1	2.84696	194.569	0.22489	6.71183	1.92205e-11	1.49691e-10	protein_coding	phosphodiesterase 10A
498184	XR_085994,XR_358696	Iqcd	.	2.84611	38.4451	0.500859	3.01281	0.0025884	0.00742368	misc_RNA	IQ motif containing D, transcript variant X1
192362	NM_001100640,XM_008769603	Lamc2	NP_001094110.1;XP_008767825.1	2.8429	146.616	0.281814	5.34878	8.85504e-08	4.99474e-07	protein_coding	laminin subunit gamma 2
316017	XM_006244011,XM_006244013,XM_006244014,XM_006244015,XM_006244018,XM_008766654,XM_017596134,XM_236654	Als2cl	XP_006244073.1;XP_006244075.1;XP_006244076.1;XP_006244077.1;XP_006244080.1;XP_008764876.1;XP_017451623.1;XP_236654.6	2.84122	383.212	0.228462	6.59414	4.27719e-11	3.23741e-10	protein_coding	ALS2 C-terminal like, transcript variant X6
303214	NM_001135033,XM_008767824	Trim16	NP_001128505.1;XP_008766046.1	2.835	396.781	0.170552	8.8146	1.20115e-18	1.41557e-17	protein_coding	tripartite motif-containing 16
100909512	XM_008769391	LOC100909512	XP_008767613.1	2.8344	122.798	0.324921	4.62587	3.73022e-06	1.7469e-05	protein_coding	zinc finger protein 850-like
298019	NM_001106649,XM_006238177	Ctnnal1	NP_001100119.1;XP_006238239.1	2.83373	496.812	0.165462	9.08187	1.06727e-19	1.33153e-18	protein_coding	catenin alpha-like 1
689161	NM_001044294	Gabarapl1	NP_001037759.1	2.83136	4304.84	0.143965	10.4296	1.81661e-25	2.88473e-24	protein_coding	GABA type A receptor associated protein like 1
108352570	XR_001840898	LOC108352570	.	2.82811	314.077	0.304649	4.92318	8.51502e-07	4.30125e-06	lncRNA	uncharacterized LOC108352570
305687	NM_001107250	Zfp503	NP_001100720.1	2.82637	228.823	0.20561	7.29024	3.09398e-13	2.70676e-12	protein_coding	zinc finger protein 503
363425	NM_131914	Cav2	NP_571989.2	2.8245	1795.02	0.178142	8.40901	4.13496e-17	4.59942e-16	protein_coding	caveolin 2
64828	NM_022860,XM_006241497,XM_008765420,XM_017595100,XR_001838716	B4galnt1	NP_074051.1;XP_006241559.1;XP_008763642.1;XP_017450589.1	2.82371	51.6396	0.505089	2.96501	0.00302671	0.00855687	protein_coding	beta-1,4-N-acetyl-galactosaminyl transferase 1
293444	XM_008759838	Abca16	XP_008758060.1	2.82264	53.3038	0.469586	3.18801	0.00143257	0.00437439	protein_coding	ATP-binding cassette, subfamily A (ABC1), member 16, transcript variant X1
305198	XM_008770081,XM_008770082,XM_017599430	Prdm8	XP_008768303.2;XP_008768304.1;XP_017454919.1	2.82201	55.0965	0.535628	2.79433	0.00520067	0.0138879	protein_coding	PR domain 8, transcript variant X3
25439	NM_012950	F2r	NP_037082.2	2.81608	3517.13	0.122301	12.2132	2.6416e-34	5.52335e-33	protein_coding	coagulation factor II (thrombin) receptor
314311	XR_001838491,XR_001838492	Fam161b	.	2.81447	48.6487	0.401896	3.71454	0.000203572	0.000733065	misc_RNA	family with sequence similarity 161, member B, transcript variant X2
497940	NM_001017476,XM_006246777,XM_006246778,XM_006246781,XM_006246782	LOC497940	NP_001017476.1;XP_006246839.1;XP_006246840.1;XP_006246843.1;XP_006246844.1	2.81288	247.082	0.235608	6.33276	2.40814e-10	1.71605e-09	protein_coding	similar to RIKEN cDNA 2810408A11
85251	NM_053489	Col18a1	NP_445941.2	2.80686	2244.5	0.155743	9.56032	1.17398e-21	1.59286e-20	protein_coding	collagen type XVIII alpha 1 chain
84590	NM_053459,XM_006254930,XM_017601046	Rab27b	NP_445911.1;XP_006254992.1;XP_017456535.1	2.80134	407.305	0.17893	8.30558	9.93329e-17	1.08543e-15	protein_coding	RAB27B, member RAS oncogene family
245966	NM_139107,XM_006236658,XM_017592444	Tmem150a	NP_620807.1;XP_006236720.1;XP_017447933.1	2.8004	1335.7	0.159543	9.31179	1.25697e-20	1.63843e-19	protein_coding	transmembrane protein 150A
114555	NM_053736	Casp4	NP_446188.2	2.79992	4174.16	0.191224	7.76776	7.98857e-15	7.7759e-14	protein_coding	caspase 4
306636	NM_001107328	Efnb2	NP_001100798.1	2.79649	103.13	0.538189	2.75668	0.00583909	0.015411	protein_coding	ephrin B2
690290	gene-LOC690290	LOC690290	.	2.79558	38.6812	0.476996	3.10936	0.00187495	0.00556089	pseudogene	.
301042	NM_001191801	Trim71	NP_001178730.1	2.79549	21.1808	0.627886	2.36205	0.0181741	0.0416594	protein_coding	tripartite motif containing 71, E3 ubiquitin protein ligase
24854	NM_053021,XM_006252094	Clu	NP_444180.2;XP_006252156.1	2.79544	3639.8	0.160371	9.24778	2.29204e-20	2.9552e-19	protein_coding	clusterin
24646	NM_012623,XM_008762689,XM_017592469	Abcb1b	NP_036755.2;XP_008760911.1;XP_017447958.1	2.79287	7502.42	0.111492	13.2902	2.63794e-40	6.34351e-39	protein_coding	ATP-binding cassette, subfamily B (MDR/TAP), member 1B
500587	NM_001191576,XM_006239392,XM_006239393,XM_006239395,XM_006239396,XM_006239398,XM_006239399,XM_017593593	Fbxo44	NP_001178505.1;XP_006239454.1;XP_006239455.1;XP_006239457.1;XP_006239458.2;XP_006239460.2;XP_006239461.1;XP_017449082.1	2.79108	157.596	0.380369	3.89313	9.89602e-05	0.000375012	protein_coding	F-box protein 44
367140	gene-LOC367140	LOC367140	.	2.7836	46.6144	0.418501	3.52915	0.000416898	0.0014121	pseudogene	.
287949	NM_001105864	Scarf2	NP_001099334.1	2.7809	1035.78	0.220696	6.68592	2.29474e-11	1.77456e-10	protein_coding	scavenger receptor class F, member 2
170899	NM_172041,NM_172042,XM_006250433,XM_006250434	Kcnk2	NP_742038.2;NP_742039.1;XP_006250495.1;XP_006250496.1	2.78061	1438.82	0.142582	10.3477	4.28473e-25	6.68492e-24	protein_coding	potassium two pore domain channel subfamily K member 2
338475	NM_178096,XM_006254595	Nrep	NP_835197.1;XP_006254657.1	2.77808	287.428	0.228099	6.46249	1.02992e-10	7.56268e-10	protein_coding	neuronal regeneration related protein
501140	gene-Bnip3-ps1	Bnip3-ps1	.	2.77662	812.067	0.288891	5.09995	3.39744e-07	1.79901e-06	pseudogene	BCL2/adenovirus E1B interacting protein 3, pseudogene 1
24689	NM_012634,XM_006256829	Prps2	NP_036766.1;XP_006256891.1	2.77255	3716.59	0.149422	9.84602	7.13133e-23	1.01693e-21	protein_coding	phosphoribosyl pyrophosphate synthetase 2
55939	NM_019373	Apom	NP_062246.1	2.77177	20.528	0.625186	2.35259	0.0186431	0.0426452	protein_coding	apolipoprotein M
58814	NM_031613,XM_006243407,XM_006243408,XM_008766331,XM_017595874	Tmod2	NP_113801.1;XP_006243469.1;XP_006243470.1;XP_008764553.1;XP_017451363.1	2.76858	150.347	0.25908	5.67063	1.42276e-08	8.63342e-08	protein_coding	tropomodulin 2
100912188	XR_001837605,XR_001837606,XR_001837607,XR_001837608,XR_001837609	LOC100912188	.	2.76754	158.258	0.292148	5.02692	4.98415e-07	2.58263e-06	lncRNA	uncharacterized LOC100912188, transcript variant X1
245986	NM_139185,XM_006228384,XM_006228385	Gng8	NP_631924.1;XP_006228446.1;XP_006228447.1	2.76652	266.618	0.231517	6.34109	2.2815e-10	1.62997e-09	protein_coding	G protein subunit gamma 8
24680	NM_001105713,XM_017597006,XM_017597007	Prkca	NP_001099183.1;XP_017452495.1;XP_017452496.1	2.7634	2031.25	0.141113	10.392	2.69678e-25	4.24929e-24	protein_coding	protein kinase C, alpha
309570	XM_006227717,XM_008758652,XM_008758653	Slc18b1	XP_006227779.1;XP_008756874.1;XP_008756875.1	2.76338	1520.15	0.154877	9.46837	2.84247e-21	3.79884e-20	protein_coding	solute carrier family 18 member B1, transcript variant X2
300691	NM_001106819,XM_008766195,XR_593874	Nnmt	NP_001100289.1;XP_008764417.1	2.76271	1535.17	0.16	9.16304	5.04561e-20	6.39302e-19	protein_coding	nicotinamide N-methyltransferase
24838	NM_001270664,NM_001270665,NM_001270666,NM_001270668,NM_001270670,NM_001270671,NM_001270672,NM_001270673,NM_001270675,NM_001270676,NM_001270677,NM_001270678,NM_031532,XM_006230681,XM_006230683,XM_006230685,XM_006230686,XM_008760080,XM_008760081,XM_008760082,XM_008760083,XM_008760084,XM_008760085,XM_008760086,XM_017588788,XM_017588789,XM_017588790,XM_017588791,XM_017588792,XM_017588793,XM_017588794	Tnnt3	NP_001257593.1;NP_001257594.1;NP_001257595.1;NP_001257597.1;NP_001257599.1;NP_001257600.1;NP_001257601.1;NP_001257602.1;NP_001257604.1;NP_001257605.1;NP_001257606.1;NP_001257607.1;NP_113720.1;XP_006230743.1;XP_006230745.1;XP_006230747.1;XP_006230748.1;XP_008758302.1;XP_008758303.1;XP_008758304.1;XP_008758305.1;XP_008758306.1;XP_008758307.1;XP_008758308.1;XP_017444277.1;XP_017444278.1;XP_017444279…	2.76041	88.9661	0.31521	4.64732	3.36277e-06	1.57948e-05	protein_coding	troponin T3, fast skeletal type
314856	NM_001108099,XM_006241382,XM_006241383,XM_008765396,XM_008765397	Mdm2	NP_001101569.1;XP_006241444.1;XP_006241445.1;XP_008763618.1;XP_008763619.1	2.75853	19639.3	0.119089	12.2925	9.937e-35	2.09308e-33	protein_coding	MDM2 proto-oncogene
309156	NM_001107569,XM_008760137	Bbs1	NP_001101039.1;XP_008758359.1	2.75574	357.447	0.19901	7.34856	2.0035e-13	1.77895e-12	protein_coding	Bardet-Biedl syndrome 1
315191	NM_001127547,XM_006242161	Fbln1	NP_001121019.1;XP_006242223.1	2.75422	452.55	0.328596	4.44814	8.6618e-06	3.83832e-05	protein_coding	fibulin 1
102554838	XM_006253772	LOC102554838	XP_006253834.1	2.75299	31.4079	0.592217	2.467	0.013625	0.0323612	protein_coding	stathmin domain-containing protein 1-like
116479	NM_053796	F11r	NP_446248.1	2.75184	202.558	0.245859	5.93999	2.85048e-09	1.84595e-08	protein_coding	F11 receptor
363767	XM_006248232,XM_006248233,XM_008768665,XM_008768666,XM_008768667,XM_008768668,XM_008768669,XM_017598119,XM_017598120,XM_017598121,XM_017598122,XM_017598123,XM_017598124,XM_017598125,XM_017598126,XM_017598127,XM_017598128,XM_017598129,XM_017598130,XM_017598131,XM_017598132,XM_017598133,XM_017598134,XM_017598135,XM_017598136,XM_017598137,XM_017598138,XM_017598139,XM_017598140,XM_017598141,XM_017598…	Abi3bp	XP_006248294.1;XP_006248295.1;XP_008766887.1;XP_008766888.1;XP_008766889.1;XP_008766890.1;XP_008766891.1;XP_017453608.1;XP_017453609.1;XP_017453610.1;XP_017453611.1;XP_017453612.1;XP_017453613.1;XP_017453614.1;XP_017453615.1;XP_017453616.1;XP_017453617.1;XP_017453618.1;XP_017453619.1;XP_017453620.1;XP_017453621.1;XP_017453622.1;XP_017453623.1;XP_017453624.1;XP_017453625.1;XP_017453626.1;XP_017453…	2.75119	3776.91	0.118628	12.3079	8.2173e-35	1.73598e-33	protein_coding	ABI family member 3 binding protein, transcript variant X30
304135	NM_198761	Adamts5	NP_942056.1	2.74932	1433.44	0.163314	8.93417	4.1024e-19	4.97874e-18	protein_coding	ADAM metallopeptidase with thrombospondin type 1 motif, 5
498819	XM_017601152	Greb1l	XP_017456641.1	2.74744	63.8844	0.344552	4.23184	2.3179e-05	9.64494e-05	protein_coding	growth regulation by estrogen in breast cancer 1 like, transcript variant X1
499839	NM_001110055	RGD1564664	NP_001103525.1	2.74673	118.893	0.294787	4.94498	7.61528e-07	3.87144e-06	protein_coding	similar to LOC387763 protein
89804	NM_001105737,XM_008763910	Tek	NP_001099207.1;XP_008762132.1	2.7465	49.8559	0.539169	2.70341	0.00686316	0.0176818	protein_coding	TEK receptor tyrosine kinase
102555756	XR_362527	LOC102555756	.	2.74209	379.304	0.254673	5.71428	1.10168e-08	6.7657e-08	lncRNA	uncharacterized LOC102555756
103691053	XR_001835689,XR_590092	LOC103691053	.	2.74024	29.2906	0.509996	2.8516	0.00434995	0.0118582	lncRNA	uncharacterized LOC103691053, transcript variant X2
81748	NM_031084,XM_006257434,XM_006257438,XM_017602163,XM_017602164	Pls3	NP_112346.1;XP_006257496.1;XP_006257500.1;XP_017457652.1;XP_017457653.1	2.73657	83646.4	0.129455	11.2191	3.28543e-29	5.9304e-28	protein_coding	plastin 3
306306	XM_006252788,XM_017600329,XM_017600330	Ccser2	XP_006252850.1;XP_017455818.1;XP_017455819.1	2.73192	6360.3	0.116791	12.4146	2.17811e-35	4.67066e-34	protein_coding	coiled-coil serine-rich protein 2, transcript variant X3
294754	NM_001007634	Pelo	NP_001007635.1	2.73137	2971.92	0.111053	13.0534	6.07664e-39	1.42756e-37	protein_coding	pelota homolog (Drosophila)
100314245	NR_031914,rna-Mir199a2,rna-Mir199a2-2	Mir199a2	.	2.73054	56.9529	0.356944	4.05998	4.90766e-05	0.000194182	miRNA	microRNA 199a-2
316516	NM_001007713,XM_008767238,XM_008767239,XM_017596476,XM_017596477,XM_017596478,XM_017596479	Tmbim1	NP_001007714.1;XP_008765460.1;XP_008765461.1;XP_017451965.1;XP_017451966.1;XP_017451967.1;XP_017451968.1	2.72861	3004.11	0.140446	10.3112	6.27278e-25	9.7228e-24	protein_coding	transmembrane BAX inhibitor motif containing 1
25261	NM_012797,XM_006235267	Id1	NP_036929.2;XP_006235329.1	2.72763	704.977	0.303215	4.77432	1.80316e-06	8.77281e-06	protein_coding	inhibitor of DNA binding 1, HLH protein
293052	NM_001008510	Isg20	NP_001008510.1	2.72548	44.2888	0.547706	2.64104	0.00826527	0.0208607	protein_coding	interferon stimulated exonuclease gene 20
287822	NM_001304290,XM_006247774	Hid1	NP_001291219.1;XP_006247836.1	2.71942	305.991	0.253046	5.7037	1.17237e-08	7.17509e-08	protein_coding	HID1 domain containing
689577	XR_592683	Rnf11	.	2.71822	1010.24	0.176569	8.17053	3.07035e-16	3.26254e-15	transcribed_pseudogene	ring finger protein 11
304014	NM_001107098,XM_003751038	Adgrg7	NP_001100568.1;XP_003751086.1	2.71648	24.8078	0.54758	2.63293	0.00846522	0.0212937	protein_coding	adhesion G protein-coupled receptor G7
102547042	XR_001842664,XR_001842665,XR_362349,XR_597508,XR_597509	LOC102547042	.	2.71615	119.18	0.289431	4.98068	6.33613e-07	3.24079e-06	lncRNA	uncharacterized LOC102547042, transcript variant X5
303919	NM_001195558	Lrrc58	NP_001182487.1	2.71358	3447.6	0.126347	11.3987	4.24304e-30	7.83753e-29	protein_coding	leucine rich repeat containing 58
306574	NM_001047880,XM_006253350,XM_006253351,XM_006253352,XM_006253353	Slc25a15	NP_001041345.1;XP_006253412.1;XP_006253413.1;XP_006253414.1;XP_006253415.1	2.71084	837.815	0.174778	8.23182	1.84395e-16	1.98901e-15	protein_coding	solute carrier family 25 member 15
25151	NM_012756	Igf2r	NP_036888.2	2.70876	36897.5	0.0958197	15.0035	6.95995e-51	2.1861e-49	protein_coding	insulin-like growth factor 2 receptor
108352161	XR_001840337	LOC108352161	.	2.70561	211.567	0.246225	5.83186	5.48135e-09	3.45553e-08	lncRNA	uncharacterized LOC108352161
64033	NM_022267	Ccnd2	NP_071603.1	2.70553	6358.54	0.122939	11.6799	1.61566e-31	3.15175e-30	protein_coding	cyclin D2
316351	NM_001108214,XM_008767031,XM_008767032,XM_008767033	Npas2	NP_001101684.2;XP_008765253.1;XP_008765254.1;XP_008765255.1	2.6973	116.583	0.297216	4.81642	1.46158e-06	7.18197e-06	protein_coding	neuronal PAS domain protein 2
295061	NM_001106434	Tm4sf1	NP_001099904.1	2.69524	2107.56	0.156622	9.1329	6.66891e-20	8.37873e-19	protein_coding	transmembrane 4 L six family member 1
685781	NM_031764,XM_006250226,XM_006250227,XM_006250228,XM_006250229,XM_008769761,XM_008769762	Ddr2	NP_113952.2;XP_006250288.1;XP_006250289.1;XP_006250290.1;XP_006250291.1;XP_008767983.1;XP_008767984.1	2.69089	25597	0.106371	13.4255	4.28929e-41	1.05276e-39	protein_coding	discoidin domain receptor tyrosine kinase 2
679155	NM_001127375,XM_017601033	Zbtb7c	NP_001120847.1;XP_017456522.1	2.69045	203.1	0.316275	4.51458	6.34418e-06	2.86473e-05	protein_coding	zinc finger and BTB domain containing 7C
114517	NM_053725,XM_006234351	Itga6	NP_446177.1;XP_006234413.1	2.68818	4629.34	0.141689	10.0688	7.5925e-24	1.12663e-22	protein_coding	integrin subunit alpha 6
102554773	XR_001838382,XR_001838383,XR_001838384,XR_001838385,XR_001838386,XR_354766	LOC102554773	.	2.68702	25.2367	0.586745	2.43037	0.0150835	0.035406	lncRNA	uncharacterized LOC102554773, transcript variant X6
291640	NM_001106152	Slc25a2	NP_001099622.1	2.68507	181.694	0.233257	6.10897	1.00275e-09	6.77044e-09	protein_coding	solute carrier family 25 member 2
362036	XM_017591417	Ank2	XP_017446906.1	2.68344	2834	0.138973	10.2472	1.21869e-24	1.8747e-23	protein_coding	ankyrin 2, neuronal, transcript variant X1
360878	NM_001108350,XM_008769745	Klhdc9	NP_001101820.1;XP_008767967.1	2.6808	46.8464	0.507988	2.80059	0.00510092	0.0136599	protein_coding	kelch domain containing 9
367562	NM_199118,XM_006247905	Gaa	NP_954549.1;XP_006247967.1	2.67949	10574.8	0.165825	8.57504	9.90536e-18	1.13363e-16	protein_coding	glucosidase, alpha, acid
311604	NM_001047097,XM_006235474,XM_006235475,XM_006235476,XM_006235477,XM_006235478,XM_006235480,XM_008762344,XM_017591788	Zhx3	NP_001040562.1;XP_006235536.1;XP_006235537.1;XP_006235538.1;XP_006235539.1;XP_006235540.1;XP_006235542.1;XP_008760566.1;XP_017447277.1	2.6739	2192.93	0.117418	12.0845	1.27505e-33	2.6049e-32	protein_coding	zinc fingers and homeoboxes 3
170842	NM_133317	Tob1	NP_579851.2	2.67134	1342.55	0.129702	10.9294	8.33956e-28	1.43626e-26	protein_coding	transducer of ErbB-2.1
171071	NM_133546,XM_006228974	Ppp1r15a	NP_598230.2;XP_006229036.1	2.66814	2579.43	0.167374	8.45912	2.69409e-17	3.02502e-16	protein_coding	protein phosphatase 1, regulatory subunit 15A
297554	NM_001106616,XM_006237181,XM_006237182,XM_017592583,XM_017592584	Csgalnact2	NP_001100086.1;XP_006237243.1;XP_006237244.1;XP_017448072.1;XP_017448073.1	2.66116	7769.79	0.263255	5.36382	8.14799e-08	4.61072e-07	protein_coding	chondroitin sulfate N-acetylgalactosaminyltransferase 2
102554031	XM_008765818,XR_593673	LOC102554031	XP_008764040.1	2.65865	114.185	0.307129	4.59316	4.36585e-06	2.02133e-05	protein_coding	uncharacterized LOC102554031, transcript variant X1
690581	gene-LOC690581	LOC690581	.	2.65795	683.548	0.314326	4.48678	7.23068e-06	3.24142e-05	pseudogene	.
296456	XM_017592332	Itgav	XP_017447821.1	2.65665	17865.7	0.123132	11.4479	2.40848e-30	4.48367e-29	protein_coding	integrin subunit alpha V, transcript variant X1
103690388	XR_597363	LOC103690388	.	2.65573	96.3121	0.372643	3.78138	0.000155959	0.000574227	lncRNA	uncharacterized LOC103690388
313488	NM_001107954,XM_006238068,XM_006238069	Reck	NP_001101424.1;XP_006238130.1;XP_006238131.1	2.65272	4649.2	0.113894	12.3577	4.42603e-35	9.42018e-34	protein_coding	reversion-inducing-cysteine-rich protein with kazal motifs
291637	NM_001037137	Pcdhga5	NP_001032214.1	2.6518	100.863	0.352023	3.99681	6.42016e-05	0.000250209	protein_coding	protocadherin gamma subfamily A, 5
84476	NM_053416,XM_006234108,XM_008761777,XM_008761778,XR_591457	Strbp	NP_445868.2;XP_006234170.2;XP_008759999.1;XP_008760000.1	2.64635	2025.29	0.124988	11.2331	2.80455e-29	5.08814e-28	protein_coding	spermatid perinuclear RNA binding protein
81005	NM_030841	Nptxr	NP_110468.2	2.64544	383.475	0.240492	5.83599	5.3471e-09	3.37686e-08	protein_coding	neuronal pentraxin receptor
25615	NM_013082,XM_006241518	Sdc2	NP_037214.1;XP_006241580.1	2.6421	27795.4	0.112168	12.4964	7.81563e-36	1.6861e-34	protein_coding	syndecan 2
360618	NM_001047897,XM_006247345,XM_006247346	Ormdl3	NP_001041362.1;XP_006247407.1;XP_006247408.1	2.63862	3891.97	0.128005	10.9354	7.80532e-28	1.34587e-26	protein_coding	ORMDL sphingolipid biosynthesis regulator 3
298767	NM_001013940,XM_006239695	Dync2li1	NP_001013962.1;XP_006239757.1	2.63647	1072.91	0.17665	7.91743	2.42479e-15	2.44192e-14	protein_coding	dynein cytoplasmic 2 light intermediate chain 1
103692191	XR_592221	LOC103692191	.	2.63594	92.1138	0.540496	2.5871	0.00967862	0.0239421	lncRNA	uncharacterized LOC103692191
64572	NM_022637	Vax2	NP_072159.1	2.62919	22.6992	0.557201	2.5029	0.0123179	0.0295912	protein_coding	ventral anterior homeobox 2
116552	NM_053827	Plod1	NP_446279.2	2.62573	11723	0.141156	9.8665	5.81613e-23	8.33548e-22	protein_coding	procollagen-lysine, 2-oxoglutarate 5-dioxygenase 1
309828	NM_001012075	Tspyl4	NP_001012075.1	2.62556	273.775	0.200933	6.9308	4.18469e-12	3.41188e-11	protein_coding	TSPY-like 4
58853	NM_031628,XM_008763702,XM_008763703,XM_017593604	Nr4a3	NP_113816.1;XP_008761924.1;XP_008761925.1;XP_017449093.1	2.61932	132.966	0.363577	3.82091	0.000132962	0.000495051	protein_coding	nuclear receptor subfamily 4, group A, member 3
85489	NM_053530	Twist1	NP_445982.1	2.61873	1688.04	0.169876	8.17574	2.94043e-16	3.13617e-15	protein_coding	twist family bHLH transcription factor 1
108349594	XR_001835868,XR_001835870	LOC108349594	.	2.61507	1224.55	0.227723	6.09007	1.12863e-09	7.58089e-09	lncRNA	uncharacterized LOC108349594, transcript variant X2
500258	NM_001134623,XM_006236917,XM_008763127,XM_008763129,XM_008763130,XM_017592830,XM_017592831	RGD1560289	NP_001128095.2;XP_006236979.1;XP_008761349.1;XP_008761351.1;XP_008761352.1;XP_017448319.1;XP_017448320.1	2.61012	480.754	0.193942	7.13678	9.55448e-13	8.09067e-12	protein_coding	similar to chromosome 3 open reading frame 20
366140	NM_001108955	Fjx1	NP_001102425.1	2.60827	412.258	0.195324	7.08103	1.43088e-12	1.20026e-11	protein_coding	four jointed box 1
362401	NM_001007745	Tmem43	NP_001007746.1	2.60597	10367.8	0.13086	10.5595	4.59088e-26	7.45626e-25	protein_coding	transmembrane protein 43
304529	NM_001271336,XM_006249437,XM_006249438,XM_006249439	Vsig10	NP_001258265.1;XP_006249499.1;XP_006249500.1;XP_006249501.1	2.60504	1658.18	0.18465	7.4807	7.39303e-14	6.77101e-13	protein_coding	V-set and immunoglobulin domain containing 10
100361234	XM_002729514,XM_006238729,XM_006238730,XM_008764072,XM_008764073,XM_008764074	Btbd19	XP_002729560.1;XP_006238791.1;XP_006238792.1;XP_008762294.1;XP_008762295.1;XP_008762296.1	2.59914	758.684	0.160592	8.58095	9.40961e-18	1.07863e-16	protein_coding	BTB domain containing 19, transcript variant X3
25104	NM_012744,XM_006230689,XM_006230691,XM_006230692,XM_006230693,XM_006230694	Pc	NP_036876.2;XP_006230751.2;XP_006230753.1;XP_006230754.1;XP_006230755.1;XP_006230756.1	2.59632	3229.7	0.134145	10.2611	1.05539e-24	1.62701e-23	protein_coding	pyruvate carboxylase
25566	NM_013044,XM_017593162	Tmod1	NP_037176.2;XP_017448651.1	2.59277	37.6466	0.484542	2.83669	0.00455843	0.0123769	protein_coding	tropomodulin 1
102548944	XR_596173	LOC102548944	.	2.59065	86.2616	0.340413	4.03425	5.4776e-05	0.000215418	lncRNA	uncharacterized LOC102548944
363185	NM_001108788,XM_008766868,XM_008766869,XM_008766870,XM_008766871,XM_017596504,XM_017596505	Foxp4	NP_001102258.1;XP_008765090.1;XP_008765091.1;XP_008765092.1;XP_008765093.1;XP_017451993.1;XP_017451994.1	2.58933	97.8179	0.365287	3.75754	0.000171592	0.000627734	protein_coding	forkhead box P4
360034	NM_182844,XM_006244110,XM_008766686,XM_008766687,XM_017595708,XM_017595709,XM_017595710,XM_017595711,XM_017595712	Myrip	NP_878264.1;XP_006244172.1;XP_008764908.1;XP_008764909.1;XP_017451197.1;XP_017451198.1;XP_017451199.1;XP_017451200.1;XP_017451201.1	2.58677	47.7321	0.399879	3.42891	0.000606005	0.00198276	protein_coding	myosin VIIA and Rab interacting protein
303468	NM_001107039,XM_006247191,XM_006247192	Sgca	NP_001100509.1;XP_006247253.1;XP_006247254.1	2.58656	139.367	0.282648	4.85068	1.23042e-06	6.09228e-06	protein_coding	sarcoglycan, alpha
313993	XM_234006	Grhl1	XP_234006.5	2.58347	55.3833	0.474261	2.88725	0.00388631	0.0107297	protein_coding	grainyhead-like transcription factor 1, transcript variant X1
102552150	XR_001841289,XR_001841290	LOC102552150	.	2.5789	52.8043	0.429373	3.18314	0.00145688	0.00444008	lncRNA	uncharacterized LOC102552150, transcript variant X2
361044	NM_001108378,XM_006251992,XM_006251993,XM_006251994,XM_008770689	Sdr39u1	NP_001101848.1;XP_006252054.1;XP_006252055.1;XP_006252056.1;XP_008768911.1	2.57867	257.35	0.186253	7.33749	2.17638e-13	1.92645e-12	protein_coding	short chain dehydrogenase/reductase family 39U, member 1
29227	NM_031566,XM_006238335,XM_006238336,XM_006238339,XM_008763762,XM_017593197,XM_017593198,XM_017593199,XM_017593200	Nfib	NP_113754.1;XP_006238397.1;XP_006238398.1;XP_006238401.1;XP_008761984.1;XP_017448686.1;XP_017448687.1;XP_017448688.1;XP_017448689.1	2.57808	3054.65	0.142335	9.59916	8.05997e-22	1.09776e-20	protein_coding	nuclear factor I/B
296936	NM_001034130	Iqub	NP_001029302.1	2.57807	45.9323	0.420082	3.25244	0.00114418	0.00356012	protein_coding	IQ motif and ubiquitin domain containing
100909827	NM_001302944	Kbtbd7	NP_001289873.1	2.57756	264.566	0.303915	4.49471	6.9665e-06	3.12988e-05	protein_coding	kelch repeat and BTB domain containing 7
282840	NM_172336,XM_006228980,XM_017588845	Atf5	NP_758839.3;XP_006229042.1;XP_017444334.1	2.5765	5335.95	0.206224	6.62104	3.56673e-11	2.71842e-10	protein_coding	activating transcription factor 5
363331	XM_006244372,XM_006244373,XM_006244374,XM_006244375,XM_006244376,XM_006244378,XM_006244386,XM_008766810	Plin4	XP_006244434.1;XP_006244435.1;XP_006244436.1;XP_006244437.1;XP_006244438.1;XP_006244440.1;XP_006244448.1;XP_008765032.1	2.57468	668.923	0.186747	7.30612	2.74967e-13	2.41443e-12	protein_coding	perilipin 4, transcript variant X2
116509	NM_053818,XM_006238625	Slc6a9	NP_446270.1;XP_006238687.1	2.57283	398.009	0.15958	8.54342	1.30311e-17	1.4854e-16	protein_coding	solute carrier family 6 member 9
108348251	XR_001841359,XR_001841360,XR_001841361	LOC108348251	.	2.57006	65.6845	0.398382	3.41834	0.000630052	0.00205549	lncRNA	uncharacterized LOC108348251, transcript variant X2
364843	NM_001037156	Pcdhga8	NP_001032233.1	2.56712	278.215	0.25481	5.3379	9.40284e-08	5.28308e-07	protein_coding	protocadherin gamma subfamily A, 8
688990	XM_001069068,XM_008764186	Trnp1	XP_001069068.5;XP_008762408.1	2.56613	248.352	0.399294	3.40499	0.000661661	0.00215025	protein_coding	TMF1-regulated nuclear protein 1, transcript variant X2
108348158	XR_001836174	LOC108348158	.	2.56573	203.187	0.352301	3.85854	0.000114067	0.000428616	lncRNA	uncharacterized LOC108348158
304822	NM_001107181,XM_006249884	Pkp1	NP_001100651.1;XP_006249946.1	2.5653	690.34	0.178735	7.60412	2.86839e-14	2.6868e-13	protein_coding	plakophilin 1
310833	NM_001009405,XM_006233239,XM_006233240,XM_006233241	Arhgap29	NP_001009405.1;XP_006233301.1;XP_006233302.1;XP_006233303.1	2.56345	8958.1	0.11846	11.4645	1.98925e-30	3.71779e-29	protein_coding	Rho GTPase activating protein 29
313743	NM_001107996	Klhl21	NP_001101466.1	2.56167	888.178	0.138166	9.82218	9.0368e-23	1.27969e-21	protein_coding	kelch-like family member 21
81527	NM_030869,XM_006245039,XM_006245040,XM_006245041,XM_006245042,XM_008767137	Nrp2	NP_110496.1;XP_006245101.1;XP_006245102.1;XP_006245103.1;XP_006245104.1;XP_008765359.1	2.56167	17160.5	0.131309	10.3351	4.89146e-25	7.62319e-24	protein_coding	neuropilin 2
25408	NM_012926,XM_006248365,XM_017597884,XM_017597885	Cd80	NP_037058.1;XP_006248427.1;XP_017453373.1;XP_017453374.1	2.55995	246.211	0.219997	6.16423	7.08258e-10	4.84866e-09	protein_coding	Cd80 molecule
25679	NM_013138,XM_008772710	Itpr3	NP_037270.1;XP_008770932.1	2.5534	1984.1	0.184611	7.32577	2.3753e-13	2.09862e-12	protein_coding	inositol 1,4,5-trisphosphate receptor, type 3
314288	NM_001170347,XM_006240299,XM_006240300,XM_006240301,XM_006240302,XM_008764788,XM_008764789,XM_017594147	Pcnx1	NP_001163818.1;XP_006240361.1;XP_006240362.1;XP_006240363.1;XP_006240364.1;XP_008763010.1;XP_008763011.1;XP_017449636.1	2.55191	3683.48	0.148719	9.08811	1.00771e-19	1.25831e-18	protein_coding	pecanex homolog 1 (Drosophila)
298545	NM_001039011	Cnksr1	NP_001034100.1	2.5518	45.2246	0.428751	3.15222	0.00162034	0.00487882	protein_coding	connector enhancer of kinase suppressor of Ras 1
308773	NM_001008559,XM_006229397	Hapln3	NP_001008559.1;XP_006229459.1	2.54967	233.659	0.235189	5.74137	9.39111e-09	5.8128e-08	protein_coding	hyaluronan and proteoglycan link protein 3
293449	NM_001079885,NM_001198653,XM_006230159,XM_017588990	Vwa3a	NP_001073354.1;NP_001185582.1;XP_006230221.1;XP_017444479.1	2.54873	70.9665	0.467572	2.88679	0.00389194	0.0107417	protein_coding	von Willebrand factor A domain containing 3A
362303	NM_001012187	Klhl7	NP_001012187.1	2.54707	1688.6	0.154331	8.73994	2.33243e-18	2.71736e-17	protein_coding	kelch-like family member 7
108351970	XR_001839886	LOC108351970	.	2.54608	26.9025	0.580292	2.32345	0.020155	0.0456643	lncRNA	uncharacterized LOC108351970
317235	NM_001039101,XM_006257145,XM_008773348,XM_017602049	Zdhhc15	NP_001034190.1;XP_006257207.1;XP_008771570.1;XP_017457538.1	2.54543	979.028	0.170055	7.92629	2.25797e-15	2.27714e-14	protein_coding	zinc finger, DHHC-type containing 15
366352	NM_001108970,XM_006238001,XM_017593536	Mob3b	NP_001102440.1;XP_006238063.1;XP_017449025.1	2.54497	63.5031	0.344823	3.90824	9.29721e-05	0.000353636	protein_coding	MOB kinase activator 3B
301388	NM_001106911,XM_006244897,XM_006244898,XM_017596349	Mfsd6	NP_001100381.1;XP_006244959.1;XP_006244960.1;XP_017451838.1	2.54473	465.802	0.169567	7.94679	1.91404e-15	1.93851e-14	protein_coding	major facilitator superfamily domain containing 6
25467	NM_012969	Irs1	NP_037101.1	2.54452	842.624	0.199044	6.76931	1.29402e-11	1.01949e-10	protein_coding	insulin receptor substrate 1
25118	NM_030994	Itga1	NP_112256.1	2.54451	2782.44	0.169805	7.93491	2.10655e-15	2.13196e-14	protein_coding	integrin subunit alpha 1
54320	NM_019358,XM_006239338	Pdpn	NP_062231.1;XP_006239400.1	2.543	10731.9	0.120336	11.1898	4.57694e-29	8.2097e-28	protein_coding	podoplanin
296925	NM_001100963	Aass	NP_001094433.1	2.54143	1257.31	0.187582	7.17363	7.30342e-13	6.24877e-12	protein_coding	aminoadipate-semialdehyde synthase
25119	NM_001100635,XM_006250030,XM_008769606,XM_017598674	Mr1	NP_001094105.1;XP_006250092.1;XP_008767828.1;XP_017454163.1	2.54036	324.472	0.179209	7.50536	6.12607e-14	5.63962e-13	protein_coding	major histocompatibility complex, class I-related
100362725	XM_017602290,XM_017602291,XM_017602292	Cdkl5	XP_017457779.1;XP_017457780.1;XP_017457781.1	2.53936	105.399	0.293668	4.57818	4.69038e-06	2.15897e-05	protein_coding	cyclin-dependent kinase-like 5, transcript variant X1
360967	NM_001024271,XM_006251333,XM_008770331,XM_017599318	Rnf185	NP_001019442.1;XP_006251395.1;XP_008768553.2;XP_017454807.1	2.53787	3052.48	0.125095	10.7408	6.54665e-27	1.09879e-25	protein_coding	ring finger protein 185
100911859	NM_001308639	Hoxc11	NP_001295568.1	2.53775	298.141	0.23861	5.63075	1.79426e-08	1.07776e-07	protein_coding	homeobox C11
553129	NM_001037140	Pcdhga1	NP_001032217.1	2.5327	287.592	0.273916	4.89449	9.85619e-07	4.93675e-06	protein_coding	protocadherin gamma subfamily A, 1
108349241	XR_001842748,XR_001842749	LOC108349241	.	2.53111	99.6727	0.348235	3.84731	0.000119421	0.000447553	lncRNA	uncharacterized LOC108349241, transcript variant X2
362374	NM_001108630,XM_006236578	Vopp1	NP_001102100.1;XP_006236640.1	2.53	6257.18	0.168373	7.95338	1.81487e-15	1.83938e-14	protein_coding	vesicular, overexpressed in cancer, prosurvival protein 1
25291	NM_012823,XM_006250694,XM_006250696	Anxa3	NP_036955.2;XP_006250756.1;XP_006250758.1	2.52993	896.627	0.164742	8.12841	4.34946e-16	4.58413e-15	protein_coding	annexin A3
171147	NM_133611	Slc2a13	NP_598295.2	2.52618	661.821	0.164541	8.12537	4.46011e-16	4.69728e-15	protein_coding	solute carrier family 2 member 13
362196	NM_001173437	Chac1	NP_001166908.1	2.52582	377.334	0.289599	4.61587	3.91455e-06	1.82602e-05	protein_coding	ChaC glutathione-specific gamma-glutamylcyclotransferase 1
500689	NM_001134731	Ttc9	NP_001128203.1	2.5236	304.548	0.231342	5.77277	7.79804e-09	4.87292e-08	protein_coding	tetratricopeptide repeat domain 9
304486	NM_001177613,XM_017598329,XM_017598330,XM_017598331,XM_017598332,XM_017598333	Tctn1	NP_001171084.1;XP_017453818.1;XP_017453819.1;XP_017453820.1;XP_017453821.1;XP_017453822.1	2.52328	1094.77	0.136603	9.77502	1.44135e-22	2.02299e-21	protein_coding	tectonic family member 1
360959	NM_001271027,XM_017599315	Htra3	NP_001257956.1;XP_017454804.1	2.52075	89.379	0.336076	3.9689	7.22042e-05	0.000278655	protein_coding	HtrA serine peptidase 3
445442	NM_001013062	Thbs1	NP_001013080.1	2.51964	196280	0.145288	9.17637	4.45857e-20	5.68687e-19	protein_coding	thrombospondin 1
54226	NM_019288,XM_006248008,XM_006248009,XM_006248010,XM_006248011,XM_006248012	App	NP_062161.1;XP_006248070.1;XP_006248071.1;XP_006248072.1;XP_006248073.1;XP_006248074.1	2.51806	26414.1	0.162495	8.19909	2.42208e-16	2.59496e-15	protein_coding	amyloid beta precursor protein
58935	NM_057100,XM_017600238	Gas6	NP_476441.2;XP_017455727.1	2.51096	20063.5	0.157379	8.43972	3.18092e-17	3.56043e-16	protein_coding	growth arrest specific 6
102553476	XR_001842663,XR_362343,XR_597504,XR_597505	LOC102553476	.	2.50886	105.453	0.29432	4.5088	6.51957e-06	2.93927e-05	lncRNA	uncharacterized LOC102553476, transcript variant X4
58952	NM_031640,XM_008765417	Cpq	NP_113828.1;XP_008763639.1	2.50777	13226.1	0.114613	11.5729	5.65198e-31	1.08475e-29	protein_coding	carboxypeptidase Q
299897	NM_001134837,XM_017594744,XM_017594745,XM_017594746,XM_017594747,XM_017594748	Trps1	NP_001128309.1;XP_017450233.1;XP_017450234.1;XP_017450235.1;XP_017450236.1;XP_017450237.1	2.50672	8218.41	0.122158	10.8532	1.92559e-27	3.28848e-26	protein_coding	transcriptional repressor GATA binding 1
291463	NM_001004215	Ppic	NP_001004215.1	2.50476	16764.4	0.13138	10.0827	6.58706e-24	9.80495e-23	protein_coding	peptidylprolyl isomerase C
362113	XM_003749449,XM_006234014,XR_001837075	Ptrh1	XP_003749497.2;XP_006234076.1	2.50185	1738.45	0.123763	10.6898	1.13615e-26	1.8905e-25	protein_coding	peptidyl-tRNA hydrolase 1 homolog, transcript variant X2
24908	NM_012699,XM_006240065	Dnajb9	NP_036831.2;XP_006240127.1	2.49637	2620.8	0.209456	6.30122	2.95317e-10	2.08579e-09	protein_coding	DnaJ heat shock protein family (Hsp40) member B9
84382	NM_053369	Tcf4	NP_445821.1	2.49359	847.3	0.18141	7.26653	3.68841e-13	3.21692e-12	protein_coding	transcription factor 4
25277	NM_001040186,NM_012811	Mfge8	NP_001035276.1;NP_036943.1	2.49237	25502.5	0.127823	10.3073	6.52842e-25	1.01081e-23	protein_coding	milk fat globule-EGF factor 8 protein
314312	NM_199394,XM_006240343,XM_006240344,XM_006240345,XM_006240346,XM_017594151,XM_017594152,XM_017594153	Entpd5	NP_955426.1;XP_006240405.1;XP_006240406.1;XP_006240407.1;XP_006240408.1;XP_017449640.1;XP_017449641.1;XP_017449642.1	2.48658	2137.69	0.133379	9.85283	6.66381e-23	9.51211e-22	protein_coding	ectonucleoside triphosphate diphosphohydrolase 5
361165	XR_596516	Hgsnat	.	2.48559	4593.32	0.114704	11.4519	2.29964e-30	4.28665e-29	misc_RNA	heparan-alpha-glucosaminide N-acetyltransferase, transcript variant X1
25603	NM_001271090	Marcks	NP_001258019.1	2.48396	14980.2	0.171397	7.65848	1.8814e-14	1.7791e-13	protein_coding	myristoylated alanine rich protein kinase C substrate
297822	NM_181084,XM_006237868,XM_008763529,XM_017593225,XM_017593226	Tp53inp1	NP_851598.1;XP_006237930.1;XP_008761751.1;XP_017448714.1;XP_017448715.1	2.47622	4811.33	0.142719	9.16584	4.91607e-20	6.24805e-19	protein_coding	tumor protein p53 inducible nuclear protein 1
312855	NM_001107896,XM_008763382,XM_017592669,XM_017592670,XM_017592671,XM_017592672,XM_017592673,XM_017592674,XM_017592675	Ppfibp1	NP_001101366.1;XP_008761604.1;XP_017448158.1;XP_017448159.1;XP_017448160.1;XP_017448161.1;XP_017448162.1;XP_017448163.1;XP_017448164.1	2.47471	14719.7	0.130788	9.99524	1.59907e-23	2.34597e-22	protein_coding	PPFIA binding protein 1
366959	NM_001024277	Gcat	NP_001019448.1	2.47284	486.947	0.16979	7.69287	1.43867e-14	1.37318e-13	protein_coding	glycine C-acetyltransferase
361118	NM_001014140,XM_006252791	RGD1309676	NP_001014162.1;XP_006252853.1	2.47217	977.096	0.139594	9.3541	8.43163e-21	1.10409e-19	protein_coding	similar to RIKEN cDNA 5730469M10
100192314	NM_001136272	Inafm1	NP_001129744.1	2.46973	41.8755	0.428916	3.04105	0.00235754	0.00683305	protein_coding	InaF-motif containing 1
294762	XM_017591369	Parp8	XP_017446858.1	2.46828	1216.74	0.169583	7.68656	1.51147e-14	1.44171e-13	protein_coding	poly (ADP-ribose) polymerase family, member 8, transcript variant X1
84360	NM_053363,XM_006253070,XM_006253071,XM_006253073,XM_006253075,XM_006253076,XM_006253077,XM_017600266,XM_017600267	Clcn3	NP_445815.2;XP_006253132.1;XP_006253133.1;XP_006253135.1;XP_006253137.1;XP_006253138.1;XP_006253139.1;XP_017455755.1;XP_017455756.1	2.46564	1628.7	0.122493	10.6289	2.18647e-26	3.58793e-25	protein_coding	chloride voltage-gated channel 3
366960	NM_001130573,XM_006242029	Maff	NP_001124045.1;XP_006242091.2	2.46374	755.495	0.214481	6.06511	1.31862e-09	8.80728e-09	protein_coding	MAF bZIP transcription factor F
317614	NM_001271327,XM_008773649,XM_017602096,XM_017602097	Map7d3	NP_001258256.1;XP_008771871.1;XP_017457585.1;XP_017457586.1	2.46344	119.425	0.257822	5.04486	4.53858e-07	2.36291e-06	protein_coding	MAP7 domain containing 3
494520	NM_001009972,XM_006256125	Ggnbp1	NP_001009972.1;XP_006256187.1	2.46292	38.1578	0.484069	2.68633	0.00722421	0.0185516	protein_coding	gametogenetin binding protein 1
100909824	XM_006228590,XM_008759209	LOC100909824	XP_006228652.1;XP_008757431.1	2.46207	430.541	0.222178	5.85059	4.89833e-09	3.10307e-08	protein_coding	zinc finger protein 60-like, transcript variant X2
501555	NM_001109316,XM_006256893	Rai2	NP_001102786.1;XP_006256955.1	2.462	128.627	0.322987	4.0244	5.71198e-05	0.000223833	protein_coding	retinoic acid induced 2
360833	NM_001108342	Kdsr	NP_001101812.1	2.45848	4818.7	0.121873	10.6485	1.77159e-26	2.92056e-25	protein_coding	3-ketodihydrosphingosine reductase
29543	NM_021989	Timp2	NP_068824.1	2.45707	48655.2	0.109564	11.8373	2.50391e-32	4.97989e-31	protein_coding	TIMP metallopeptidase inhibitor 2
498545	NM_001109912,NM_013043,XM_006252339,XM_006252340,XR_360080,XR_360081	Tsc22d1	NP_001103382.1;NP_037175.1;XP_006252401.1;XP_006252402.1	2.45606	19052.3	0.123711	10.4788	1.081e-25	1.73008e-24	protein_coding	TSC22 domain family, member 1
362182	NM_001108586	Rcn1	NP_001102056.1	2.45551	62899.8	0.121922	10.63	2.16219e-26	3.55218e-25	protein_coding	reticulocalbin 1
500200	NM_001109241	Atoh8	NP_001102711.1	2.45268	150.076	0.311113	4.16042	3.17665e-05	0.000129574	protein_coding	atonal bHLH transcription factor 8
85497	NM_053536,XM_006236882,XM_006236884,XM_008763135,XM_008763136,XM_017592934	Klf15	NP_445988.1;XP_006236944.1;XP_006236946.1;XP_008761357.1;XP_008761358.1;XP_017448423.1	2.44797	755.806	0.191398	6.74816	1.49731e-11	1.17446e-10	protein_coding	Kruppel-like factor 15
502988	NM_001109358	Sesn2	NP_001102828.1	2.44747	1588.35	0.176304	7.32425	2.4024e-13	2.12125e-12	protein_coding	sestrin 2
29146	NM_019147	Jag1	NP_062020.1	2.44421	3149.54	0.158732	8.12292	4.55082e-16	4.78575e-15	protein_coding	jagged 1
365037	XM_003748645	Sash1	XP_003748693.1	2.44119	8436.63	0.142644	9.02656	1.7716e-19	2.18538e-18	protein_coding	SAM and SH3 domain containing 1, transcript variant X1
102550424	XM_008762572,XR_001837392,XR_001837393,XR_591882	LOC102550424	XP_008760794.1	2.44055	40.1498	0.530459	2.42659	0.0152414	0.0357235	protein_coding	zinc finger protein 120-like, transcript variant X1
171109	NM_133578	Dusp5	NP_598262.1	2.43444	157.617	0.371061	3.45924	0.000541705	0.00179061	protein_coding	dual specificity phosphatase 5
296981	NM_001106591,XM_006236296,XM_006236299,XM_017592532	Atp6v0a4	NP_001100061.1;XP_006236358.1;XP_006236361.1;XP_017448021.1	2.434	82.2255	0.338829	3.78754	0.000152145	0.000561053	protein_coding	ATPase H+ transporting V0 subunit a4
314224	NM_001080380	Tmem30b	NP_001073849.1	2.43315	199.836	0.291678	4.39809	1.0921e-05	4.76541e-05	protein_coding	transmembrane protein 30B
500446	XM_006238121,XM_006238122,XM_006238123,XM_017593718,XM_017593719,XM_017593720	Phf24	XP_006238183.1;XP_006238184.1;XP_006238185.1;XP_017449207.1;XP_017449208.1;XP_017449209.1	2.42896	158.063	0.345224	3.70872	0.000208308	0.000749174	protein_coding	PHD finger protein 24, transcript variant X6
306589	NM_001007685	Klhdc8b	NP_001007686.1	2.42675	840.38	0.163014	7.84613	4.29071e-15	4.25195e-14	protein_coding	kelch domain containing 8B
100910506	XM_017602239,XM_017602240,XM_017602241,XM_017602242,XM_017602243,XM_017602244,XM_017602245	LOC100910506	XP_017457728.1;XP_017457729.1;XP_017457730.1;XP_017457731.1;XP_017457732.1;XP_017457733.1;XP_017457734.1	2.42327	1574.87	0.160183	7.97187	1.56294e-15	1.59197e-14	protein_coding	peripheral plasma membrane protein CASK-like, transcript variant X7
310250	NM_001191702,XM_006232162,XM_006232164,XM_008760867,XM_017590834	Zfhx4	NP_001178631.1;XP_006232224.1;XP_006232226.1;XP_008759089.1;XP_017446323.1	2.42143	2866.23	0.142442	8.95704	3.33514e-19	4.05794e-18	protein_coding	zinc finger homeobox 4
300807	XM_008766408,XM_008766409,XM_008766410	Rora	XP_008764630.1;XP_008764631.1;XP_008764632.1	2.42051	4341.39	0.133685	9.53964	1.43327e-21	1.94281e-20	protein_coding	RAR-related orphan receptor A, transcript variant X2
171357	NM_134356	Ptprg	NP_599183.1	2.41752	2926.8	0.216266	5.88871	3.8921e-09	2.49445e-08	protein_coding	protein tyrosine phosphatase, receptor type, G
292462	NM_001106217	Lrp11	NP_001099687.1	2.41654	1408.92	0.137349	9.26794	1.89776e-20	2.45795e-19	protein_coding	LDL receptor related protein 11
680813	XM_006256978,XM_008773243,XM_017602302,XM_017602303	Cfap47	XP_006257040.1;XP_008771465.1;XP_017457791.1	2.41276	242.074	0.221408	5.73908	9.51897e-09	5.88624e-08	protein_coding	cilia and flagella associated protein 47, transcript variant X1
367302	NM_212526,XM_008767283	Kcne4	NP_997691.1;XP_008765505.1	2.41045	202.537	0.243002	5.22342	1.75649e-07	9.6078e-07	protein_coding	potassium voltage-gated channel subfamily E regulatory subunit 4
116660	NM_053881,XM_006245134,XM_017596229,XM_017596230,XM_017596231	Ptprn	NP_446333.1;XP_006245196.1;XP_017451718.1;XP_017451719.1;XP_017451720.1	2.41001	1914.41	0.20621	6.15411	7.54996e-10	5.14639e-09	protein_coding	protein tyrosine phosphatase, receptor type, N
294091	NM_001024753	Ifit2	NP_001019924.1	2.40819	3174.81	0.121956	10.3968	2.56385e-25	4.04431e-24	protein_coding	interferon-induced protein with tetratricopeptide repeats 2
313997	NM_001108016,XM_006239985,XM_017594130,XM_017594131,XM_017594132,XM_017594133	Mboat2	NP_001101486.2;XP_006240047.1;XP_017449619.1;XP_017449620.1;XP_017449621.1;XP_017449622.1	2.40741	372.529	0.217283	5.83333	5.43317e-09	3.42818e-08	protein_coding	membrane bound O-acyltransferase domain containing 2
680906	XM_006229362,XM_006229363,XM_008759577,XM_008759578,XR_001835851,XR_590332	Fam169b	XP_006229424.1;XP_006229425.1;XP_008757799.1;XP_008757800.1	2.40648	353.798	0.173132	7.31766	2.52324e-13	2.22519e-12	protein_coding	family with sequence similarity 169, member B, transcript variant X6
308739	NM_001107524,XM_008759521	Rgma	NP_001100994.1;XP_008757743.1	2.40618	69.2111	0.491236	2.57869	0.00991766	0.0244676	protein_coding	repulsive guidance molecule family member A
282712	NM_172321	Slc6a15	NP_758824.1	2.40223	607.493	0.178266	7.09261	1.31605e-12	1.10654e-11	protein_coding	solute carrier family 6 member 15
315259	NM_199396,XM_006242213,XM_006242214,XM_006242215,XM_017594887	Prickle1	NP_955428.1;XP_006242275.1;XP_006242276.1;XP_006242277.1;XP_017450376.1	2.40097	794.921	0.157585	8.01868	1.06892e-15	1.10136e-14	protein_coding	prickle planar cell polarity protein 1
681433	XM_006227982,XM_006227983,XM_017589903	Rgmb	XP_006228044.1;XP_006228045.1;XP_017445392.1	2.40017	399.421	0.206911	6.10474	1.02971e-09	6.94261e-09	protein_coding	repulsive guidance molecule family member B, transcript variant X3
295062	NM_001024869	Wwtr1	NP_001020040.1	2.40013	2048.99	0.15283	8.26483	1.39893e-16	1.51586e-15	protein_coding	WW domain containing transcription regulator 1
314548	NM_001024787,XM_017596398,XR_357008	Osgepl1	NP_001019958.1;XP_017451887.1	2.39717	1264.28	0.186987	6.74558	1.52421e-11	1.1949e-10	protein_coding	O-sialoglycoprotein endopeptidase-like 1
289712	NM_001170439,XM_006251090,XM_017599115,XM_017599116	Evc	NP_001163910.1;XP_006251152.1;XP_017454604.1;XP_017454605.1	2.39684	1756.18	0.177609	7.10064	1.24181e-12	1.04597e-11	protein_coding	EvC ciliary complex subunit 1
29200	NM_017128,XM_006254001,XM_008771712,XM_008771713,XM_008771714,XM_008771715,XM_008771716	Inhba	NP_058824.1;XP_006254063.1;XP_008769934.1;XP_008769935.1;XP_008769936.1;XP_008769937.1;XP_008769938.1	2.39661	3684.75	0.135271	9.32198	1.14188e-20	1.48978e-19	protein_coding	inhibin beta A subunit
102555079	XM_006251412,XM_006251414,XM_008770383,XM_008770384,XM_017599500	Poln	XP_006251474.1;XP_006251476.1;XP_008768605.1;XP_008768606.1;XP_017454989.1	2.39404	103.927	0.325745	3.86637	0.000110469	0.000415971	protein_coding	polymerase (DNA) nu, transcript variant X1
498847	NM_001037154	Pcdhga3	NP_001032231.1	2.39316	124.525	0.428836	2.93566	0.0033284	0.00932291	protein_coding	protocadherin gamma subfamily A, 3
500502	NM_001039345,XM_017593575,XM_017593576	Eqtn	NP_001034434.1;XP_017449064.1;XP_017449065.1	2.39199	120.275	0.368747	3.41212	0.00064459	0.00209967	protein_coding	equatorin
307757	NM_001107417	Neto2	NP_001100887.2	2.38707	157.281	0.250021	5.02053	5.15294e-07	2.6585e-06	protein_coding	neuropilin and tolloid like 2
103691165	XR_590344	LOC103691165	.	2.38673	335.358	0.182848	6.86383	6.7037e-12	5.38258e-11	lncRNA	uncharacterized LOC103691165
102556224	XR_001836340,XR_001836341,XR_001836342,XR_590363	LOC102556224	.	2.38605	257.344	0.191136	6.56405	5.23639e-11	3.93005e-10	lncRNA	uncharacterized LOC102556224, transcript variant X3
24660	NM_017037,XM_006246584	Pmp22	NP_058733.1;XP_006246646.1	2.38451	9348	0.104305	12.0195	2.80656e-33	5.67682e-32	protein_coding	peripheral myelin protein 22
29392	NM_019204	Bace1	NP_062077.1	2.38356	830.642	0.173659	7.21593	5.35649e-13	4.61532e-12	protein_coding	beta-secretase 1
361881	NM_001025729,XM_006231816	Zbed3	NP_001020900.1;XP_006231878.1	2.3828	317.013	0.195658	6.40229	1.53059e-10	1.10793e-09	protein_coding	zinc finger, BED-type containing 3
116657	NM_053878,XM_017600440,XM_017600441	Cplx2	NP_446330.1;XP_017455929.1;XP_017455930.1	2.38123	649.07	0.214397	5.83828	5.27432e-09	3.33238e-08	protein_coding	complexin 2
315509	NM_001004269	Jam3	NP_001004269.1	2.37893	5395.63	0.153884	8.12504	4.47231e-16	4.70665e-15	protein_coding	junctional adhesion molecule 3
310467	XM_003749294	Tiparp	XP_003749342.1	2.37419	7503.36	0.152614	8.17379	2.9886e-16	3.17803e-15	protein_coding	TCDD-inducible poly(ADP-ribose) polymerase
102549726	NR_110713	LOC102549726	.	2.37223	1075.86	0.169551	7.35026	1.97816e-13	1.75754e-12	lncRNA	uncharacterized LOC102549726
360610	XM_006247236,XM_006247237,XM_006247238,XM_006247239	Nfe2l1	XP_006247298.1;XP_006247299.1;XP_006247300.1;XP_006247301.1	2.36418	16040.3	0.122321	10.1482	3.3761e-24	5.07839e-23	protein_coding	nuclear factor, erythroid 2-like 1, transcript variant X3
79433	NM_031520,XM_006246821,XM_008767881,XM_017597544,XM_017597545,XM_017597546,XM_017597547	Myh10	NP_113708.1;XP_006246883.1;XP_008766103.1;XP_017453033.1;XP_017453034.1;XP_017453035.1;XP_017453036.1	2.36373	6622.44	0.202879	6.11727	9.51921e-10	6.43642e-09	protein_coding	myosin, heavy chain 10, non-muscle
100360777	XM_006235390,XM_008762424,XM_008762425,XM_008762427,XR_001837333	Mroh8	XP_006235452.1;XP_008760646.1;XP_008760647.1;XP_008760649.1	2.36301	96.0289	0.296455	4.18487	2.85333e-05	0.000117258	protein_coding	maestro heat-like repeat family member 8, transcript variant X1
683593	XM_017591172	Jmy	XP_017446661.1	2.36032	849.206	0.140934	8.7912	1.47976e-18	1.73674e-17	protein_coding	junction mediating and regulatory protein, p53 cofactor, transcript variant X1
362860	NM_001108741,XM_006241201	Appl2	NP_001102211.1;XP_006241263.1	2.35475	1335.37	0.202976	6.0873	1.14832e-09	7.70955e-09	protein_coding	adaptor protein, phosphotyrosine interacting with PH domain and leucine zipper 2
58856	NM_031630	Ddx25	NP_113818.2	2.35416	211.554	0.220612	5.59905	2.15533e-08	1.28545e-07	protein_coding	DEAD-box helicase 25
314612	NM_001108065	Shc2	NP_001101535.1	2.3526	789.235	0.219901	5.61279	1.9909e-08	1.19086e-07	protein_coding	SHC adaptor protein 2
289615	XM_006250974,XM_006250975,XM_006250977,XM_006250980,XM_008770165,XM_017599453,XM_017599454,XM_017599455	Atp8a1	XP_006251036.1;XP_006251037.1;XP_006251039.1;XP_006251042.1;XP_008768387.1;XP_017454942.1;XP_017454943.1;XP_017454944.1	2.35088	1222.06	0.130202	9.47142	2.76052e-21	3.69278e-20	protein_coding	ATPase phospholipid transporting 8A1, transcript variant X4
362204	NM_001271283	Casc4	NP_001258212.1	2.35052	2774.77	0.159403	7.73498	1.03423e-14	9.98515e-14	protein_coding	cancer susceptibility candidate 4
314384	NM_001108048,XM_006240437,XM_006240438,XM_017594167,XM_017594168,XM_017594169,XM_017594170,XM_017594171	Rps6ka5	NP_001101518.1;XP_006240499.1;XP_006240500.1;XP_017449656.1;XP_017449657.1;XP_017449658.1;XP_017449659.1;XP_017449660.1	2.34892	2569.1	0.129821	9.48996	2.31125e-21	3.10635e-20	protein_coding	ribosomal protein S6 kinase A5
25738	NM_013187	Plcg1	NP_037319.1	2.34863	2719.3	0.124349	9.90617	3.91359e-23	5.65428e-22	protein_coding	phospholipase C, gamma 1
689421	NM_001168674	Sntb2	NP_001162145.1	2.34851	471.422	0.208996	5.89363	3.77794e-09	2.42564e-08	protein_coding	syntrophin, beta 2
361474	NM_001170799,XM_017589333,XM_017589334,XM_017589335,XM_017589336,XM_017589337,XM_017589338,XM_017589339,XM_017589340,XM_017589341	Ipcef1	NP_001164270.1;XP_017444822.1;XP_017444823.1;XP_017444824.1;XP_017444825.1;XP_017444826.1;XP_017444827.1;XP_017444828.1;XP_017444829.1;XP_017444830.1	2.34792	98.347	0.307991	3.99812	6.38476e-05	0.000248966	protein_coding	interaction protein for cytohesin exchange factors 1
300999	NM_001106855	Mst1r	NP_001100325.2	2.34714	38.3554	0.477833	2.57601	0.00999488	0.0246331	protein_coding	macrophage stimulating 1 receptor (c-met-related tyrosine kinase)
498425	NM_001017504	Zrsr1	NP_001017504.1	2.34666	1001.38	0.151158	8.1412	3.91379e-16	4.13106e-15	protein_coding	zinc finger (CCCH type), RNA binding motif and serine/arginine rich 1
680047	NM_001109390	Pcdhb9	NP_001102860.1	2.3437	30.658	0.536913	2.28862	0.0221017	0.0494461	protein_coding	protocadherin beta 9
297332	NM_001009658,XM_006236625,XM_006236626,XM_006236627,XM_017592534	Thnsl2	NP_001009658.1;XP_006236687.1;XP_006236688.1;XP_006236689.1;XP_017448023.1	2.3405	935.83	0.158606	7.73498	1.03417e-14	9.98515e-14	protein_coding	threonine synthase-like 2
100910867	XM_003749688,XM_006236074,XM_008762732,XM_008762733,XM_008762734	Cfap69	XP_003749736.1;XP_006236136.1;XP_008760954.1;XP_008760955.1;XP_008760956.1	2.34037	468.126	0.209252	5.86249	4.5599e-09	2.90157e-08	protein_coding	cilia and flagella associated protein 69, transcript variant X1
686008	XM_006230917	Tnfrsf22	XP_006230979.1	2.33877	1521.43	0.13546	9.04884	1.44502e-19	1.79182e-18	protein_coding	tumor necrosis factor receptor superfamily, member 22, transcript variant X1
310526	NM_001191567,XM_006232499,XM_006232500	Golim4	NP_001178496.1;XP_006232561.1;XP_006232562.1	2.33808	5539.37	0.166381	7.36457	1.77723e-13	1.58495e-12	protein_coding	golgi integral membrane protein 4
25522	NM_022507,XM_006239535,XM_006239536,XM_008764337,XM_017593161	Prkcz	NP_071952.1;XP_006239597.1;XP_006239598.1;XP_008762559.1;XP_017448650.1	2.33801	66.8011	0.392232	3.12387	0.00178486	0.00531139	protein_coding	protein kinase C, zeta
362524	XM_001059757,XM_006238192,XM_008763738,XM_008763739,XM_008763740,XM_017593736	Ptpn3	XP_001059757.1;XP_006238254.1;XP_008761960.1;XP_008761961.1;XP_008761962.1;XP_017449225.1	2.33573	383.927	0.22845	5.35729	8.44782e-08	4.77093e-07	protein_coding	protein tyrosine phosphatase, non-receptor type 3, transcript variant X1
102552705	XM_006254644	Pcdhgb4	XP_006254706.1	2.33532	324.947	0.229211	5.33839	9.37732e-08	5.27082e-07	protein_coding	protocadherin gamma subfamily B, 4
619550	NM_001034855,XM_006239485,XM_006239486	Gpr153	NP_001030027.1;XP_006239547.1;XP_006239548.1	2.33509	504.246	0.224439	5.45127	5.00116e-08	2.88731e-07	protein_coding	G protein-coupled receptor 153
306792	NM_001271143,XM_006253679,XM_006253680	S1pr3	NP_001258072.1;XP_006253741.1;XP_006253742.1	2.33049	2928.83	0.152563	8.00085	1.23558e-15	1.26667e-14	protein_coding	sphingosine-1-phosphate receptor 3
297720	NM_001106627,XM_017592598,XM_017592599	Casc1	NP_001100097.2;XP_017448087.1;XP_017448088.1	2.3296	159.744	0.273614	4.45913	8.22936e-06	3.66377e-05	protein_coding	cancer susceptibility candidate 1
100911038	XR_001838986	LOC100911038	.	2.32947	180.125	0.261878	4.65867	3.18265e-06	1.49883e-05	lncRNA	uncharacterized LOC100911038, transcript variant X1
317322	NM_001014108,XM_006257580	Gpc4	NP_001014130.1;XP_006257642.1	2.32946	2679.55	0.129231	9.44045	3.71177e-21	4.94671e-20	protein_coding	glypican 4
353305	NM_181638,XM_006249415,XM_006249416,XM_006249417,XM_006249418	Tbx3	NP_853669.1;XP_006249477.1;XP_006249478.1;XP_006249479.1;XP_006249480.1	2.32922	336.137	0.221916	5.49689	3.86545e-08	2.25261e-07	protein_coding	T-box 3
113894	NM_175843,NM_181550,XM_006246213,XM_006246214,XM_006246215	Sqstm1	NP_787037.2;NP_853528.1;XP_006246275.1;XP_006246276.1;XP_006246277.1	2.32532	29358.8	0.134616	9.04376	1.51378e-19	1.87221e-18	protein_coding	sequestosome 1
291967	NM_001039099,XM_008772485,XM_017601225,XM_017601226,XM_017601227,XM_017601228,XM_017601229	Zdhhc1	NP_001034188.1;XP_008770707.1;XP_017456714.1;XP_017456715.1;XP_017456716.1;XP_017456717.1;XP_017456718.1	2.32231	372.205	0.180527	6.73338	1.65764e-11	1.29594e-10	protein_coding	zinc finger, DHHC-type containing 1
360985	NM_001010961,XM_017599320,XM_017599321	Tmem17	NP_001010961.1;XP_017454809.1;XP_017454810.1	2.31892	882.315	0.148128	8.19195	2.5703e-16	2.75169e-15	protein_coding	transmembrane protein 17
60584	NM_022196,XM_006251364,XM_008770359,XM_017599365	Lif	NP_071532.2;XP_006251426.1;XP_008768581.1;XP_017454854.1	2.31783	96.2124	0.477826	2.53811	0.0111453	0.0271027	protein_coding	leukemia inhibitory factor
299116	NM_001097581	Sav1	NP_001091050.1	2.31556	7213.08	0.151449	7.99847	1.25972e-15	1.28957e-14	protein_coding	salvador family WW domain containing protein 1
307989	XM_017590400,XM_017590401	Ablim1	XP_017445889.1;XP_017445890.1	2.3148	351.975	0.221876	5.45749	4.82902e-08	2.79019e-07	protein_coding	actin-binding LIM protein 1, transcript variant X2
361953	NM_001115029,XM_006232472,XM_006232473,XM_006232474,XM_006232475,XM_017590967	Lekr1	NP_001108501.2;XP_006232534.1;XP_006232535.1;XP_006232536.1;XP_006232537.1;XP_017446456.1	2.3136	98.375	0.323779	3.73754	0.000185827	0.000674615	protein_coding	leucine, glutamate and lysine rich 1
312607	NM_001271251,XM_017592641,XM_017592642	Pdzrn3	NP_001258180.1;XP_017448130.1;XP_017448131.1	2.3086	1600.81	0.159568	7.56431	3.89926e-14	3.6271e-13	protein_coding	PDZ domain containing RING finger 3
25313	NM_012842	Egf	NP_036974.1	2.30826	59.3807	0.338588	3.56422	0.000364941	0.00125339	protein_coding	epidermal growth factor
311726	NM_001107810,XM_017591804,XM_017591805	Pcmtd2	NP_001101280.2;XP_017447293.1;XP_017447294.1	2.30094	2641.57	0.165793	7.25132	4.12723e-13	3.59087e-12	protein_coding	protein-L-isoaspartate (D-aspartate) O-methyltransferase domain containing 2
102553885	XR_001837593,XR_001837594,XR_001837595,XR_592128	LOC102553885	.	2.30064	45.855	0.419935	2.86244	0.00420392	0.0115107	lncRNA	uncharacterized LOC102553885, transcript variant X3
29393	NM_053304	Col1a1	NP_445756.1	2.29858	99368.4	0.49888	2.40688	0.0160893	0.0373975	protein_coding	collagen, type I, alpha 1
361272	NM_001025720	Dhtkd1	NP_001020891.1	2.29811	1350.58	0.139365	8.6137	7.07367e-18	8.12162e-17	protein_coding	dehydrogenase E1 and transketolase domain containing 1
316552	XM_006245310	Rnf11l2	XP_006245372.1	2.29456	258.221	0.19558	6.12647	8.98511e-10	6.10422e-09	protein_coding	ring finger protein 11-like 2
313785	NM_001172079	Icam5	NP_001165550.1	2.29232	78.6106	0.42018	2.84833	0.00439496	0.0119718	protein_coding	intercellular adhesion molecule 5
305472	NM_001017453,XM_006251293	Pik3ip1	NP_001017453.1;XP_006251355.1	2.29219	799.553	0.169057	7.07885	1.45353e-12	1.21854e-11	protein_coding	phosphoinositide-3-kinase interacting protein 1
29576	NM_031590	Wisp2	NP_113778.1	2.29142	22046.8	0.104799	11.4146	3.53435e-30	6.55394e-29	protein_coding	WNT1 inducible signaling pathway protein 2
103691414	XR_590805	LOC103691414	.	2.28957	62.0568	0.520117	2.29771	0.0215782	0.0484269	lncRNA	uncharacterized LOC103691414
362261	NM_001014184,XM_006235487,XM_006235489,XM_006235490,XM_006235491,XM_006235493,XM_006235494,XM_017591931,XM_017591932	Lpin3	NP_001014206.1;XP_006235549.1;XP_006235551.1;XP_006235552.1;XP_006235553.1;XP_006235555.1;XP_006235556.1;XP_017447420.1;XP_017447421.1	2.28948	580.971	0.196391	6.08491	1.16555e-09	7.81417e-09	protein_coding	lipin 3
313270	NM_001107940	Megf9	NP_001101410.1	2.28828	1712.16	0.134107	8.9053	5.32415e-19	6.42322e-18	protein_coding	multiple EGF-like-domains 9
313589	NM_001107980,XM_008764019	Rspo1	NP_001101450.1;XP_008762241.1	2.28755	308.045	0.23606	5.0572	4.25454e-07	2.22315e-06	protein_coding	R-spondin 1
290771	NM_001011921	Pdgfrl	NP_001011921.1	2.28367	5212.66	0.119464	9.97246	2.01189e-23	2.94252e-22	protein_coding	platelet-derived growth factor receptor-like
259237	NM_001105759,XM_006252481,XM_006252488,XM_006252490,XM_006252493,XM_006252496,XM_006252499,XM_006252501,XM_006252502,XM_006252503,XM_006252505,XM_008770967,XM_017599585,XM_017599586,XM_017599587,XM_017599588,XM_017599589,XM_017599590,XM_017599591,XM_017599592,XM_017599593,XM_017599594,XM_017599595,XM_017599596,XM_017599597,XM_017599598,XM_017599599,XM_017599600,XM_017599601,XM_017599602	Dock9	NP_001099229.2;XP_006252543.1;XP_006252550.1;XP_006252552.1;XP_006252555.1;XP_006252558.1;XP_006252561.1;XP_006252563.1;XP_006252564.1;XP_006252565.1;XP_006252567.1;XP_008769189.1;XP_017455074.1;XP_017455075.1;XP_017455076.1;XP_017455077.1;XP_017455078.1;XP_017455079.1;XP_017455080.1;XP_017455081.1;XP_017455082.1;XP_017455083.1;XP_017455084.1;XP_017455085.1;XP_017455086.1;XP_017455087.1;XP_017455…	2.28359	1039.7	0.152323	7.82093	5.24325e-15	5.17073e-14	protein_coding	dedicator of cytokinesis 9
362818	XM_006240779	Pmel	XP_006240841.1	2.28193	192.102	0.243455	4.889	1.01347e-06	5.06737e-06	protein_coding	premelanosome protein
311134	XM_003749494,XM_008761963,XM_008761964	Ccdc141	XP_003749542.2;XP_008760185.1;XP_008760186.1	2.28128	177.933	0.247244	4.81243	1.49102e-06	7.31911e-06	protein_coding	coiled-coil domain containing 141, transcript variant X2
287472	NM_001013858,XM_008767957	Tlcd1	NP_001013880.1;XP_008766179.1	2.28065	452.587	0.180464	6.59104	4.3676e-11	3.30058e-10	protein_coding	TLC domain containing 1
54321	NM_019359	Cnn3	NP_062232.1	2.27985	23105.8	0.106328	11.1819	5.00287e-29	8.95117e-28	protein_coding	calponin 3
171113	NM_133582	Blcap	NP_598266.1	2.2751	926.551	0.189083	6.27203	3.56368e-10	2.5083e-09	protein_coding	bladder cancer associated protein
103694346	XR_597275	LOC103694346	.	2.27409	184.721	0.245066	4.8366	1.32077e-06	6.51701e-06	lncRNA	uncharacterized LOC103694346
108352059	XM_017597587,XM_017597588,XM_017597589,XM_017597590,XM_017597591,XM_017597592,XM_017597593,XM_017597594,XM_017597595,XR_001840114,XR_001840115	Flywch2	XP_017453076.1;XP_017453077.1;XP_017453078.1;XP_017453079.1;XP_017453080.1;XP_017453081.1;XP_017453082.1;XP_017453083.1;XP_017453084.1	2.27047	399.672	0.203992	5.79921	6.66276e-09	4.17447e-08	protein_coding	FLYWCH family member 2, transcript variant X1
25367	NM_001111055,NM_001111056,NM_001111057,NM_012894,XM_006256275,XM_006256276,XM_008772864,XM_017601551	Adarb1	NP_001104525.1;NP_001104526.1;NP_001104527.1;NP_037026.2;XP_006256337.1;XP_006256338.1;XP_008771086.1;XP_017457040.1	2.27039	496.382	0.169215	6.99072	2.73477e-12	2.25943e-11	protein_coding	adenosine deaminase, RNA-specific, B1
500847	NM_001191989,XM_006241492,XM_006241493,XM_006241494,XM_006241495	Dtx3	NP_001178918.1;XP_006241554.1;XP_006241555.1;XP_006241556.1;XP_006241557.1	2.26967	1148.03	0.191805	6.16503	7.04682e-10	4.82881e-09	protein_coding	deltex E3 ubiquitin ligase 3
362643	NM_001108690,XM_006239245	Emc1	NP_001102160.1;XP_006239307.1	2.26923	2326.75	0.216085	5.47099	4.47532e-08	2.59404e-07	protein_coding	ER membrane protein complex subunit 1
83722	NM_031821	Plk2	NP_114009.1	2.26815	2937.94	0.135789	8.7011	3.28669e-18	3.80732e-17	protein_coding	polo-like kinase 2
102546835	XR_001835800,XR_001835801,XR_001835802,XR_001835803,XR_001835804,XR_001835805,XR_001835806,XR_001835807,XR_001835808,XR_001835809,XR_001835810,XR_001835811,XR_001835812,XR_001835813,XR_001835814,XR_001835815,XR_001835816,XR_001835817	LOC102546835	.	2.26523	179.565	0.283649	4.15885	3.19852e-05	0.000130354	lncRNA	uncharacterized LOC102546835, transcript variant X9
29218	NM_017132	Rcn2	NP_058828.2	2.26357	13884.4	0.172908	6.81634	9.33868e-12	7.43964e-11	protein_coding	reticulocalbin 2
360537	NM_001108277,XM_006246506,XM_006246507,XM_006246508,XM_008767833,XM_008767834,XM_008767835,XM_017597371,XM_017597372,XM_017597373	Tom1l2	NP_001101747.1;XP_006246568.1;XP_006246569.1;XP_006246570.1;XP_008766055.1;XP_008766056.1;XP_008766057.1;XP_017452860.1;XP_017452861.1;XP_017452862.1	2.262	1866.33	0.15164	7.76577	8.1151e-15	7.8883e-14	protein_coding	target of myb1 like 2 membrane trafficking protein
289392	NM_001105988	Plxna2	NP_001099458.2	2.26197	362.64	0.218756	5.38307	7.32271e-08	4.16688e-07	protein_coding	plexin A2
404660	NM_001002288,XM_006230870,XM_006230872,XM_008760163,XM_017589519,XM_017589520	Mrgpre	NP_001002288.1;XP_006230932.1;XP_006230934.1;XP_008758385.1;XP_017445008.1;XP_017445009.1	2.25989	93.3912	0.331449	3.54882	0.000386964	0.00132107	protein_coding	MAS related GPR family member E
100910996	NM_001271382,XM_008765212	LOC100910996	NP_001258311.1;XP_008763434.1	2.25872	530.22	0.166593	7.05615	1.71183e-12	1.4292e-11	protein_coding	uncharacterized LOC100910996
289560	NM_001013048	Igfbp7	NP_001013066.1	2.25871	14269.3	0.14365	8.18305	2.76747e-16	2.9539e-15	protein_coding	insulin-like growth factor binding protein 7
363455	NM_199502,XM_006257373	Chrdl1	NP_955796.1;XP_006257435.1	2.25816	2836.23	0.131196	8.95719	3.3306e-19	4.05588e-18	protein_coding	chordin-like 1
102556409	gene-LOC102556409	LOC102556409	.	2.25625	281.91	0.225546	5.20483	1.94175e-07	1.05483e-06	pseudogene	.
315776	XM_008766402,XM_008766403,XM_008766404,XM_017596080,XM_017596081,XM_017596082,XM_017596083	Tln2	XP_008764624.1;XP_008764625.1;XP_008764626.1;XP_017451569.1;XP_017451570.1;XP_017451571.1;XP_017451572.1	2.25346	3771.16	0.168598	6.9523	3.59387e-12	2.94363e-11	protein_coding	talin 2, transcript variant X5
100909840	XM_003749282	LOC100909840	XP_003749330.1	2.25126	1874.02	0.137207	8.53262	1.43068e-17	1.62561e-16	protein_coding	profilin-2-like
294715	NM_001012347,XM_017590705,XM_017590706	Rgs7bp	NP_001012347.1;XP_017446194.1;XP_017446195.1	2.25061	572.025	0.174379	6.71134	1.9284e-11	1.4994e-10	protein_coding	regulator of G-protein signaling 7 binding protein
100910797	XR_001838945,XR_001838946,XR_001838947,XR_355720,XR_593555,XR_593556,XR_593557,XR_593558,XR_593559,XR_593560,XR_593561,XR_593562,XR_593563,XR_593565,XR_593566,XR_593567,XR_593568,XR_593569,XR_593570,XR_593571,XR_593572	Pvt1	.	2.24857	3129	0.143589	8.14138	3.90786e-16	4.12786e-15	lncRNA	plasmacytoma variant translocation 1, transcript variant X5
362793	NM_001008377	RGD1307315	NP_001008378.1	2.24685	306.011	0.228885	5.10256	3.35094e-07	1.77571e-06	protein_coding	LOC362793
293491	NM_001135698,XM_006230233,XM_006230235,XM_008759876	Ypel3	NP_001129170.1;XP_006230295.1;XP_006230297.1;XP_008758098.1	2.24484	1038.86	0.151949	7.67768	1.61989e-14	1.54101e-13	protein_coding	yippee-like 3
360576	NM_001039163	Tusc5	NP_001034252.1	2.24346	314.857	0.209501	5.56431	2.63195e-08	1.55927e-07	protein_coding	tumor suppressor candidate 5
312574	XM_008763142,XM_232237	Lrig1	XP_008761364.1;XP_232237.6	2.24075	506.436	0.19864	5.85978	4.63484e-09	2.94531e-08	protein_coding	leucine-rich repeats and immunoglobulin-like domains 1, transcript variant X2
102554561	XR_357247	LOC102554561	.	2.23877	28.9137	0.500314	2.32395	0.020128	0.0456175	lncRNA	uncharacterized LOC102554561
681913	NM_001109445,XM_006240399	Gstz1	NP_001102915.1;XP_006240461.1	2.23722	2073.53	0.146965	7.90468	2.68621e-15	2.69377e-14	protein_coding	glutathione S-transferase zeta 1
81531	NM_030873,XM_006232390	Pfn2	NP_110500.1;XP_006232452.1	2.23398	1920.83	0.131256	8.83477	1.00304e-18	1.19294e-17	protein_coding	profilin 2
361954	NM_001014171,XM_008761050,XM_008761051,XM_008761052,XM_008761053,XM_017590968	Veph1	NP_001014193.1;XP_008759272.1;XP_008759273.1;XP_008759274.1;XP_008759275.1;XP_017446457.1	2.2316	202.99	0.236831	4.8899	1.00889e-06	5.04797e-06	protein_coding	ventricular zone expressed PH domain-containing 1
300870	NM_001106844,XM_006243474	Fam46a	NP_001100314.1;XP_006243536.1	2.2288	2911.09	0.139548	8.28581	1.17311e-16	1.27796e-15	protein_coding	family with sequence similarity 46, member A
300888	NM_001004249	Tmed3	NP_001004249.1	2.22574	12604.5	0.137343	8.40442	4.29969e-17	4.7752e-16	protein_coding	transmembrane p24 trafficking protein 3
252941	NM_145785,XM_008759496	Hdgfrp3	NP_665728.1;XP_008757718.1	2.22485	4183.44	0.156121	7.38981	1.47043e-13	1.31876e-12	protein_coding	hepatoma-derived growth factor, related protein 3
292770	NM_001082549,NM_199087	Spint2	NP_001076018.1;NP_954518.1	2.22388	686.566	0.164427	7.01269	2.33778e-12	1.93818e-11	protein_coding	serine peptidase inhibitor, Kunitz type, 2
54278	NM_019328,XM_006234201,XM_017591997,XR_352325	Nr4a2	NP_062201.2;XP_006234263.1;XP_017447486.1	2.22327	300.189	0.251543	4.58244	4.59585e-06	2.11956e-05	protein_coding	nuclear receptor subfamily 4, group A, member 2
500061	NM_001024324,XM_006236223,XM_006236224,XM_006236225,XM_008762818,XM_017592785,XM_017592786,XM_017592787	Fam71f1	NP_001019495.1;XP_006236285.1;XP_006236286.1;XP_006236287.1;XP_008761040.1;XP_017448274.1;XP_017448275.1;XP_017448276.1	2.2213	132.281	0.241024	4.77713	1.77816e-06	8.66003e-06	protein_coding	family with sequence similarity 71, member F1
296136	NM_001314002,NM_001314003,NM_001314004	Nphp1	NP_001300931.1;NP_001300932.1;NP_001300933.1	2.22051	1153.75	0.142256	8.09024	5.95492e-16	6.2256e-15	protein_coding	nephronophthisis 1 (juvenile)
367100	NM_001109002,XM_006243241,XM_006243242	Smad6	NP_001102472.1;XP_006243303.1;XP_006243304.1	2.22046	711.831	0.234553	4.90659	9.2673e-07	4.65651e-06	protein_coding	SMAD family member 6
116640	NM_053861,XM_008763754,XM_008763755,XM_008763756,XM_008763757,XM_008763758	Tnc	NP_446313.1;XP_008761976.1;XP_008761977.1;XP_008761978.1;XP_008761979.1;XP_008761980.1	2.21777	31897.3	0.15377	7.47294	7.84231e-14	7.15034e-13	protein_coding	tenascin C
60666	NM_022215,XM_006257376	Gpd1	NP_071551.2;XP_006257438.1	2.21758	190.939	0.249858	4.59856	4.25421e-06	1.97157e-05	protein_coding	glycerol-3-phosphate dehydrogenase 1
362360	XM_006236515,XM_006236516,XM_006236517,XM_006236518,XM_006236519,XM_008762934,XM_008762935,XM_017592994,XM_342683	Osbpl3	XP_006236577.1;XP_006236578.1;XP_006236579.1;XP_006236580.1;XP_006236581.1;XP_008761156.1;XP_008761157.1;XP_017448483.1;XP_342684.5	2.21583	1039.74	0.127608	8.99511	2.35995e-19	2.88866e-18	protein_coding	oxysterol binding protein-like 3, transcript variant X3
83837	NM_139082	Bambi	NP_620782.1	2.21559	707.237	0.188314	6.09458	1.09724e-09	7.38046e-09	protein_coding	BMP and activin membrane-bound inhibitor
688939	XM_006251034	Ccdc149	XP_006251096.1	2.21439	307.034	0.182896	6.27084	3.59106e-10	2.52632e-09	protein_coding	coiled-coil domain containing 149, transcript variant X1
307759	NM_001012057,XM_008772405,XM_008772406	Gpt2	NP_001012057.1;XP_008770627.1;XP_008770628.1	2.21437	791.542	0.187734	6.10916	1.00154e-09	6.76552e-09	protein_coding	glutamic--pyruvic transaminase 2
113984	NM_080778,XM_006229366,XM_017588643	Nr2f2	NP_542956.1;XP_006229428.1;XP_017444132.1	2.21031	537.962	0.178648	6.40503	1.50336e-10	1.08988e-09	protein_coding	nuclear receptor subfamily 2, group F, member 2
303222	XM_006246834,XM_006246835,XM_008767895,XM_008767896	Arhgap44	XP_006246896.1;XP_006246897.1;XP_008766117.1;XP_008766118.1	2.20982	104.907	0.442449	2.58545	0.0097251	0.0240471	protein_coding	Rho GTPase activating protein 44, transcript variant X2
66013	NM_023957	Arhgef9	NP_076447.1	2.20821	286.672	0.264599	4.31928	1.56536e-05	6.66529e-05	protein_coding	Cdc42 guanine nucleotide exchange factor 9
297123	NM_001007646	Fkbp9	NP_001007647.1	2.207	20085.7	0.172779	6.61012	3.8402e-11	2.91594e-10	protein_coding	FK506 binding protein 9
100314001	NR_031824,rna-Mir22,rna-Mir22-2	Mir22	.	2.20422	76.8691	0.330024	3.45511	0.000550069	0.00181574	miRNA	microRNA 22
501059	NM_001192000,XM_006243994	Kif9	NP_001178929.1;XP_006244056.1	2.20069	49.0815	0.444627	2.55935	0.0104869	0.0257035	protein_coding	kinesin family member 9
102551276	XR_595689	LOC102551276	.	2.19806	52.4888	0.444442	2.55653	0.0105722	0.0258727	lncRNA	uncharacterized LOC102551276
102555191	XR_350102	LOC102555191	.	2.19759	516.532	0.296369	3.8328	0.000126694	0.000473072	transcribed_pseudogene	zinc finger protein 761-like
295171	XM_006232783,XM_006232784,XM_006232785,XM_215597	Sh3d19	XP_006232845.1;XP_006232846.1;XP_006232847.1;XP_215597.6	2.19738	2099.8	0.14884	7.63092	2.3309e-14	2.19397e-13	protein_coding	SH3 domain containing 19, transcript variant X4
302946	NM_001106978,XM_008767487,XM_017597214,XM_017597215,XM_017597216,XM_017597217,XM_017597218,XM_017597219	Glis2	NP_001100448.1;XP_008765709.1;XP_017452703.1;XP_017452704.1;XP_017452705.1;XP_017452706.1;XP_017452707.1;XP_017452708.1	2.19681	582.828	0.237474	4.7812	1.74249e-06	8.49792e-06	protein_coding	GLIS family zinc finger 2
362331	XM_006236239,XM_006236241,XM_006236242,XM_008762835,XM_008762837,XM_008762838,XM_017592966	Ccdc136	XP_006236301.3;XP_006236303.3;XP_006236304.3;XP_008761057.2;XP_008761059.2;XP_008761060.2;XP_017448455.1	2.19503	420.304	0.231677	4.89577	9.79229e-07	4.90646e-06	protein_coding	coiled-coil domain containing 136, transcript variant X7
362039	NM_001108565,XM_006232004,XM_006232005	Pla2g12a	NP_001102035.1;XP_006232066.2;XP_006232067.2	2.19405	293.911	0.209931	5.39987	6.66906e-08	3.81166e-07	protein_coding	phospholipase A2, group XIIA
25429	NM_019138	Cyp7b1	NP_062011.1	2.19333	375.386	0.221829	5.1081	3.25416e-07	1.72635e-06	protein_coding	cytochrome P450, family 7, subfamily b, polypeptide 1
25232	NM_017092	Tyro3	NP_058788.1	2.19112	372.908	0.179678	6.29832	3.00893e-10	2.12307e-09	protein_coding	TYRO3 protein tyrosine kinase
100910596	XM_006246086,XR_146176,XR_357486	LOC100910596	XP_006246148.1	2.18719	180.478	0.268478	4.20549	2.60514e-05	0.000107742	protein_coding	uncharacterized LOC100910596, transcript variant X1
688394	NM_001109497	Mab21l1	NP_001102967.1	2.18718	231.447	0.256882	4.39529	1.10624e-05	4.81531e-05	protein_coding	mab-21 like 1
305843	NM_001006992,XM_006251874	Ang	NP_001006993.1;XP_006251936.1	2.18481	170.974	0.296411	3.80387	0.000142454	0.000527771	protein_coding	angiogenin
103693265	XR_594548	LOC103693265	.	2.18476	632.905	0.169329	6.65847	2.76698e-11	2.12707e-10	lncRNA	uncharacterized LOC103693265
29232	NM_017137	Clcn2	NP_058833.1	2.18372	130.407	0.286708	3.93007	8.49206e-05	0.00032483	protein_coding	chloride channel, voltage-sensitive 2
293524	NM_001011936	Bag3	NP_001011936.1	2.18233	524.217	0.222699	5.05557	4.29105e-07	2.24059e-06	protein_coding	Bcl2-associated athanogene 3
362699	NM_001009712	Yipf4	NP_001009712.1	2.17274	6585.26	0.176533	6.34169	2.27256e-10	1.62439e-09	protein_coding	Yip1 domain family, member 4
306872	NM_001012052,XM_006253808,XM_006253809,XM_006253810,XM_006253811	Cage1	NP_001012052.1;XP_006253870.1;XP_006253871.1;XP_006253872.1;XP_006253873.1	2.17164	122.336	0.316241	3.53775	0.000403553	0.00137081	protein_coding	cancer antigen 1
299511	NM_199208	Rdh16	NP_954678.1	2.17152	33.7003	0.451517	2.47767	0.0132245	0.0315248	protein_coding	retinol dehydrogenase 16 (all-trans)
81679	NM_031047,XM_006247429,XM_006247430,XM_017597548	Jup	NP_112309.2;XP_006247491.1;XP_006247492.1;XP_017453037.1	2.17142	382.585	0.270837	4.13031	3.62273e-05	0.000146637	protein_coding	junction plakoglobin
114031	NM_053629	Fstl3	NP_446081.1	2.17065	97.8065	0.40862	2.73635	0.00621249	0.0162673	protein_coding	follistatin like 3
25181	NM_017087	Bgn	NP_058783.1	2.17032	10660.3	0.17594	6.35393	2.09876e-10	1.5062e-09	protein_coding	biglycan
100361503	XM_008766011,XM_008766012,XM_008766014,XM_008766015,XM_008766017	Zfp717	XP_008764233.1;XP_008764234.1;XP_008764236.1;XP_008764237.1;XP_008764239.1	2.17025	1755.24	0.124288	8.9941	2.38184e-19	2.91295e-18	protein_coding	zinc finger protein 717, transcript variant X5
305633	XM_008770083	Antxr2	XP_008768305.1	2.16803	6663.59	0.113581	9.829	8.44521e-23	1.19949e-21	protein_coding	anthrax toxin receptor 2, transcript variant X1
100911627	NR_131094	LOC100911627	.	2.16473	644.37	0.170775	6.52429	6.83248e-11	5.07983e-10	lncRNA	uncharacterized LOC100911627
171083	NM_133557	Itfg1	NP_598241.2	2.16472	14859.1	0.137827	8.0839	6.27302e-16	6.54856e-15	protein_coding	integrin alpha FG-GAP repeat containing 1
680549	NM_001271278,NM_001271279	Pknox2	NP_001258207.1;NP_001258208.1	2.16452	65.9925	0.425548	2.61791	0.00884703	0.0221331	protein_coding	PBX/knotted 1 homeobox 2
100910319	XR_595129	LOC100910319	.	2.16424	171.69	0.253612	4.39199	1.12318e-05	4.88459e-05	lncRNA	uncharacterized LOC100910319
108348101	XM_006248562,XM_006248563,XR_358402,XR_595156,XR_595157,XR_595158	LOC108348101	XP_006248624.1;XP_006248625.1	2.16415	139.432	0.286952	3.8815	0.000103815	0.000392158	protein_coding	chloride channel protein 2, transcript variant X4
24373	NM_012561,XM_006231953,XM_006231954	Fst	NP_036693.1;XP_006232015.1;XP_006232016.1	2.16162	1829.85	0.136049	8.17436	2.97434e-16	3.16787e-15	protein_coding	follistatin
303407	NM_001044238	Gdpd1	NP_001037703.1	2.16092	293.021	0.18879	5.88828	3.90239e-09	2.49879e-08	protein_coding	glycerophosphodiester phosphodiesterase domain containing 1
102552895	XM_006238575	LOC102552895	XP_006238637.1	2.16057	232.585	0.279606	3.97492	7.04019e-05	0.000272216	protein_coding	podocan-like, transcript variant X1
140935	NM_080900,XM_008770245,XM_008770246,XM_008770247,XM_017599057	Afap1	NP_543176.1;XP_008768467.1;XP_008768468.1;XP_008768469.1;XP_017454546.1	2.16052	1180.96	0.175858	6.31974	2.62004e-10	1.85787e-09	protein_coding	actin filament associated protein 1
362235	NM_001025020,XM_017591912,XM_017591913,XM_017591914,XM_017591915,XM_017591916,XM_017591917,XM_017591918,XM_017591919,XM_017591920,XM_017591921,XM_017591922	Syndig1	NP_001020191.1;XP_017447401.1;XP_017447402.1;XP_017447403.1;XP_017447404.1;XP_017447405.1;XP_017447406.1;XP_017447407.1;XP_017447408.1;XP_017447409.1;XP_017447410.1;XP_017447411.1	2.15979	84.323	0.375875	2.95547	0.0031219	0.00879982	protein_coding	synapse differentiation inducing 1
362090	NM_001014178	Fam69b	NP_001014200.2	2.15544	466.31	0.224135	4.94336	7.67887e-07	3.90238e-06	protein_coding	family with sequence similarity 69, member B
108348727	XM_017590141,XM_017590142,XR_001835777,XR_001835778,XR_001835779,XR_001835780	LOC108348727	XP_017445630.1;XP_017445631.1	2.15444	63.9212	0.360747	3.06951	0.00214413	0.00628345	protein_coding	uncharacterized LOC108348727, transcript variant X3
102553396	XR_592901,XR_592902	LOC102553396	.	2.15436	95.5018	0.316074	3.50316	0.000459775	0.00154289	lncRNA	uncharacterized LOC102553396, transcript variant X2
289094	NM_001271292	Hmcn1	NP_001258221.1	2.15358	1187.75	0.152839	7.2412	4.4472e-13	3.86218e-12	protein_coding	hemicentin 1
314543	NM_001013171,XM_006244804,XM_017596387,XM_017596388,XM_017596389,XM_017596390,XM_017596391,XM_017596392,XM_017596393,XM_017596394,XM_017596395,XM_017596396,XM_017596397	Gulp1	NP_001013189.1;XP_006244866.1;XP_017451876.1;XP_017451877.1;XP_017451878.1;XP_017451879.1;XP_017451880.1;XP_017451881.1;XP_017451882.1;XP_017451883.1;XP_017451884.1;XP_017451885.1;XP_017451886.1	2.15315	2476.22	0.185628	5.96057	2.51362e-09	1.63747e-08	protein_coding	GULP, engulfment adaptor PTB domain containing 1
24326	NM_012550,XM_008772471,XM_008772472	Ednra	NP_036682.1;XP_008770693.1;XP_008770694.1	2.15281	700.505	0.161022	6.86997	6.42158e-12	5.17062e-11	protein_coding	endothelin receptor type A
300862	NM_001277283	Irak1bp1	NP_001264212.1	2.15128	422.919	0.212762	5.19452	2.05253e-07	1.11205e-06	protein_coding	interleukin-1 receptor-associated kinase 1 binding protein 1
289344	XM_017599016	Hhat	XP_017454505.1	2.15114	43.5097	0.46259	2.38895	0.0168965	0.0390573	protein_coding	hedgehog acyltransferase, transcript variant X1
313866	NM_001191770,XM_008764459,XM_008764460,XM_008764462,XM_008764463,XM_017594121,XM_017594122,XM_017594123	Plekhh2	NP_001178699.1;XP_008762681.1;XP_008762682.1;XP_008762684.1;XP_008762685.1;XP_017449610.1;XP_017449611.1;XP_017449612.1	2.14954	831.795	0.191286	5.77161	7.85193e-09	4.9023e-08	protein_coding	pleckstrin homology domain containing, family H (with MyTH4 domain) member 2
691750	NM_001109648,XM_006246808,XM_006246811,XM_006246812,XM_017597537,XM_017597538,XM_017597539,XM_017597540	Tmem107	NP_001103118.1;XP_006246870.1;XP_006246873.1;XP_006246874.1;XP_017453026.1;XP_017453027.1;XP_017453028.1;XP_017453029.1	2.14898	614.509	0.14844	7.43499	1.04574e-13	9.46805e-13	protein_coding	transmembrane protein 107
360627	NM_001014120	Fkbp10	NP_001014142.1	2.14768	18009.2	0.167816	6.57135	4.98594e-11	3.75394e-10	protein_coding	FK506 binding protein 10
25473	NM_012974,XM_006243709	Lamb2	NP_037106.1;XP_006243771.1	2.14749	5686.28	0.192815	5.71869	1.07346e-08	6.59525e-08	protein_coding	laminin subunit beta 2
305941	NM_001006993	Sgcg	NP_001006994.1	2.14716	5909.69	0.125761	8.7661	1.84954e-18	2.16007e-17	protein_coding	sarcoglycan, gamma
312478	NM_001107866,XM_008763023	Loxl3	NP_001101336.1;XP_008761245.1	2.14559	9955	0.211398	5.20997	1.88873e-07	1.02877e-06	protein_coding	lysyl oxidase-like 3
313977	NM_001012111,XM_008764593	Lpin1	NP_001012111.1;XP_008762815.1	2.14491	1214.72	0.166471	6.61328	3.75897e-11	2.85882e-10	protein_coding	lipin 1
29647	NM_022184	Cask	NP_071520.1	2.14298	2195.17	0.123671	8.89152	6.02793e-19	7.24164e-18	protein_coding	calcium/calmodulin dependent serine protein kinase
102548359	XR_352651	LOC102548359	.	2.141	33.8732	0.476536	2.30472	0.0211822	0.0476909	lncRNA	uncharacterized LOC102548359
192272	NM_138907,XM_006240320	Acot2	NP_620262.2;XP_006240382.1	2.13952	677.296	0.162145	6.76731	1.31197e-11	1.03192e-10	protein_coding	acyl-CoA thioesterase 2
81805	NM_031127,XM_006240802,XM_006240803	Suox	NP_112389.3;XP_006240864.1;XP_006240865.1	2.13716	526.222	0.177765	6.1637	7.10655e-10	4.86274e-09	protein_coding	sulfite oxidase
309201	NM_001009690	Rom1	NP_001009690.1	2.13655	338.289	0.174335	6.28264	3.32876e-10	2.34526e-09	protein_coding	retinal outer segment membrane protein 1
295672	NM_001106485,XM_006234400,XM_017591547	Fkbp7	NP_001099955.2;XP_006234462.1;XP_017447036.1	2.13648	4682.68	0.138417	7.91259	2.52089e-15	2.53511e-14	protein_coding	FK506 binding protein 7
89843	NM_053570,XM_006248000	Cxadr	NP_446022.1;XP_006248062.1	2.13644	247.921	0.278346	3.93471	8.32989e-05	0.000318884	protein_coding	coxsackie virus and adenovirus receptor
366333	NM_001271065	Faxc	NP_001257994.1	2.13507	211.079	0.228236	4.79453	1.63057e-06	7.97664e-06	protein_coding	failed axon connections homolog
297872	NM_001025651,XM_006239013	Sytl1	NP_001020822.1;XP_006239075.1	2.13417	59.5052	0.411455	2.65807	0.00785887	0.0199799	protein_coding	synaptotagmin-like 1
298875	NM_199384	Laptm4a	NP_955416.1	2.13312	32336.3	0.137009	7.97735	1.49514e-15	1.52617e-14	protein_coding	lysosomal protein transmembrane 4 alpha
100911761	XM_008765650	LOC100911761	XP_008763872.2	2.13075	61.7334	0.38946	2.80223	0.00507503	0.0136008	protein_coding	apolipoprotein L3-like, transcript variant X1
25484	NM_173101	Myo1e	NP_775124.1	2.1301	4642.62	0.205141	5.31789	1.04978e-07	5.86823e-07	protein_coding	myosin IE
303534	NM_001107049,XM_006247310	Ttc25	NP_001100519.1;XP_006247372.1	2.13009	82.4148	0.346979	3.14403	0.00166636	0.00499943	protein_coding	tetratricopeptide repeat domain 25
81708	NM_031057,XM_006240354,XM_008764863	Aldh6a1	NP_112319.2;XP_006240416.1;XP_008763085.1	2.13007	3699.44	0.116288	9.38103	6.53304e-21	8.64203e-20	protein_coding	aldehyde dehydrogenase 6 family, member A1
360904	NM_001172084,XM_008769938	Idua	NP_001165555.1;XP_008768160.1	2.12814	1869.28	0.139436	7.81431	5.5263e-15	5.43483e-14	protein_coding	iduronidase, alpha-L-
361816	NM_001012175,XM_008772822	Zfand3	NP_001012175.1;XP_008771044.1	2.1277	3419.95	0.136143	8.0011	1.23311e-15	1.26505e-14	protein_coding	zinc finger AN1-type containing 3
315136	NM_001012119,XM_006241994	Cbx6	NP_001012119.1;XP_006242056.1	2.1257	2103.93	0.18942	5.74353	9.27243e-09	5.74391e-08	protein_coding	chromobox 6
361063	NM_001108384,XM_006252275,XM_006252276,XM_006252277	Entpd4	NP_001101854.1;XP_006252337.1;XP_006252338.1;XP_006252339.1	2.12364	2545.93	0.141547	7.67619	1.63892e-14	1.55703e-13	protein_coding	ectonucleoside triphosphate diphosphohydrolase 4
314683	NM_001017458,XM_006241174	Tcp11l2	NP_001017458.1;XP_006241236.1	2.12337	850.741	0.141375	7.68422	1.53934e-14	1.46731e-13	protein_coding	t-complex 11 like 2
315222	NM_001034933,XM_017594886	Arsa	NP_001030105.2;XP_017450375.1	2.12224	1778.27	0.155935	6.96178	3.35989e-12	2.75832e-11	protein_coding	arylsulfatase A
314903	NM_001191784,XM_008765403	Srgap1	NP_001178713.1;XP_008763625.2	2.11965	345.383	0.226192	4.79162	1.65437e-06	8.08475e-06	protein_coding	SLIT-ROBO Rho GTPase activating protein 1
140694	NM_080689	Dnm1	NP_542420.1	2.1186	596.736	0.178855	6.05581	1.3971e-09	9.30527e-09	protein_coding	dynamin 1
29598	NM_053311,XM_006241294,XM_006241295,XM_006241296	Atp2b1	NP_445763.1;XP_006241356.1;XP_006241357.1;XP_006241358.1	2.11802	16045.8	0.109481	9.88953	4.62181e-23	6.65727e-22	protein_coding	ATPase plasma membrane Ca2+ transporting 1
171155	NM_133618,XM_006239786,XM_006239788,XM_006239789	Hadhb	NP_598302.1;XP_006239848.2;XP_006239850.1;XP_006239851.1	2.11751	18939.7	0.153201	7.065	1.6062e-12	1.34336e-11	protein_coding	hydroxyacyl-CoA dehydrogenase/3-ketoacyl-CoA thiolase/enoyl-CoA hydratase (trifunctional protein), beta subunit
24426	NM_012577	Gstp1	NP_036709.1	2.11544	13670.5	0.155283	6.96122	3.37327e-12	2.76772e-11	protein_coding	glutathione S-transferase pi 1
316533	NM_001005906,XM_006245228	Chpf	NP_001005906.1;XP_006245290.1	2.1135	3687.29	0.210166	5.13706	2.7907e-07	1.49326e-06	protein_coding	chondroitin polymerizing factor
100362331	NM_001271272,XM_017594566	Ndufa4l2	NP_001258201.1;XP_017450055.1	2.11332	71.6221	0.410857	2.62746	0.00860237	0.0216082	protein_coding	NADH dehydrogenase (ubiquinone) 1 alpha subcomplex, 4-like 2
362334	NM_001009709	Tmem140	NP_001009709.1	2.11245	985.944	0.17302	6.23582	4.49405e-10	3.13375e-09	protein_coding	transmembrane protein 140
311936	NM_001012095,XM_006235853,XM_006235854,XM_006235856,XM_017592601,XM_017592602,XM_017592603,XM_017592604,XM_017592605,XM_017592606	Rnf32	NP_001012095.1;XP_006235915.1;XP_006235916.1;XP_006235918.1;XP_017448090.1;XP_017448091.1;XP_017448092.1;XP_017448093.1;XP_017448094.1;XP_017448095.1	2.10976	230.073	0.209726	5.13565	2.81177e-07	1.50284e-06	protein_coding	ring finger protein 32
60379	NM_021760,XM_017595884	Col5a3	NP_068528.1;XP_017451373.1	2.10961	3152.52	0.204248	5.2729	1.34282e-07	7.41045e-07	protein_coding	collagen, type V, alpha 3
29575	NM_057098,XM_006235740,XM_006235741,XM_006235742,XM_017591549,XM_017591550,XM_017591551,XM_017591552	Tcea2	NP_476439.1;XP_006235802.1;XP_006235803.1;XP_006235804.1;XP_017447038.1;XP_017447039.1;XP_017447040.1;XP_017447041.1	2.10848	296.807	0.186967	5.75611	8.60741e-09	5.33891e-08	protein_coding	transcription elongation factor A2
89821	NM_053558,XM_008766568,XM_008766569,XM_008766570,XM_008766571,XM_017595949,XM_017595950	Trpc1	NP_446010.1;XP_008764790.1;XP_008764791.1;XP_008764792.1;XP_008764793.1;XP_017451438.1;XP_017451439.1	2.10843	452.15	0.183869	5.8529	4.83064e-09	3.06155e-08	protein_coding	transient receptor potential cation channel, subfamily C, member 1
100910792	XM_017600772	LOC100910792	XP_017456261.1	2.10812	858.903	0.170525	6.30966	2.79654e-10	1.98007e-09	protein_coding	amphiphysin-like
293184	NM_001100661	Ctr9	NP_001094131.1	2.1076	5438.96	0.103069	10.4357	1.70389e-25	2.71177e-24	protein_coding	CTR9 homolog, Paf1/RNA polymerase II complex component
301575	NM_001009674	Itm2c	NP_001009674.1	2.10676	17499.2	0.125679	8.55374	1.19165e-17	1.35943e-16	protein_coding	integral membrane protein 2C
83799	NM_031973	Dpp7	NP_114179.1	2.10542	27848.2	0.116002	9.25938	2.05622e-20	2.65836e-19	protein_coding	dipeptidylpeptidase 7
362951	NM_001134801,XM_006241934,XM_006241935,XM_006241936,XM_006241937	RGD1309808	NP_001128273.1;XP_006241996.1;XP_006241997.1;XP_006241998.1;XP_006241999.1	2.10522	65.2664	0.353396	3.039	0.00237364	0.00686993	protein_coding	similar to apolipoprotein L2; apolipoprotein L-II
297109	NM_001007645,XM_008762880	Mturn	NP_001007646.1;XP_008761102.1	2.10419	400.966	0.163559	6.56195	5.31093e-11	3.9839e-10	protein_coding	maturin, neural progenitor differentiation regulator homolog (Xenopus)
108348113	XM_017591344	Egf	XP_017446833.1	2.10011	59.2796	0.387374	2.76338	0.00572065	0.0151432	protein_coding	epidermal growth factor
246097	NM_139194	Fas	NP_631933.2	2.09989	2590.78	0.152148	7.03472	1.99662e-12	1.66113e-11	protein_coding	Fas cell surface death receptor
363073	XM_017596050,XM_343404	Glce	XP_017451539.1;XP_343405.2	2.09828	8022.82	0.104404	10.2411	1.29778e-24	1.98992e-23	protein_coding	glucuronic acid epimerase, transcript variant X2
366360	NM_001108971,XM_006238094,XM_008763637	RGD1309821	NP_001102441.1;XP_006238156.1;XP_008761859.1	2.09821	880.172	0.221592	4.82491	1.40068e-06	6.89462e-06	protein_coding	similar to KIAA1161 protein
681023	NM_001109434,XM_017592040	Qsox2	NP_001102904.1;XP_017447529.1	2.09767	1397.68	0.134031	7.97421	1.53354e-15	1.56313e-14	protein_coding	quiescin sulfhydryl oxidase 2
24943	NM_030990,XM_017601913,XM_017601914	Plp1	NP_112252.1;XP_017457402.1;XP_017457403.1	2.09352	178.07	0.240808	4.42646	9.57902e-06	4.21465e-05	protein_coding	proteolipid protein 1
58950	NM_022675,XM_006239860,XM_017594334,XM_017594335,XM_017594336	Fkbp1b	NP_073166.1;XP_006239922.1;XP_017449823.1;XP_017449824.1;XP_017449825.1	2.09074	186.328	0.284292	3.74268	0.00018207	0.000662666	protein_coding	FK506 binding protein 1B
257645	NM_147139	Itgb5	NP_671480.2	2.09071	30286.8	0.134496	7.91096	2.55408e-15	2.56668e-14	protein_coding	integrin subunit beta 5
311088	XM_006234304,XM_008761935,XM_008761939,XM_008761940,XM_008761943,XM_017592155,XM_017592156,XM_017592157,XM_017592158,XM_017592159,XM_017592160	Cobll1	XP_006234366.1;XP_008760157.1;XP_008760161.1;XP_008760162.1;XP_008760165.1;XP_017447644.1;XP_017447645.1;XP_017447646.1;XP_017447647.1;XP_017447648.1;XP_017447649.1	2.09067	217.964	0.211424	5.03238	4.84431e-07	2.51566e-06	protein_coding	cordon-bleu WH2 repeat protein-like 1, transcript variant X3
309025	NM_001004415,NM_001004418,XM_006230398,XM_008759883,XM_017589221,XM_017589222,XM_017589223	Tacc2	NP_001004415.1;NP_001004418.1;XP_006230460.1;XP_008758105.1;XP_017444710.1;XP_017444711.1;XP_017444712.1	2.09061	508.535	0.242789	4.38209	1.17546e-05	5.09952e-05	protein_coding	transforming, acidic coiled-coil containing protein 2
299858	NM_001130490,XM_008765393	Lrp1	NP_001123962.1;XP_008763615.1	2.08958	28452.4	0.203971	5.21257	1.86241e-07	1.01599e-06	protein_coding	LDL receptor related protein 1
79209	NM_024368,XM_006256517	Frk	NP_077344.1;XP_006256579.1	2.08917	2702.05	0.135192	7.86236	3.76951e-15	3.75371e-14	protein_coding	fyn-related Src family tyrosine kinase
246324	NM_145094	Rab31	NP_659562.2	2.08785	30501.6	0.115242	9.21549	3.09871e-20	3.97729e-19	protein_coding	RAB31, member RAS oncogene family
685899	XM_006238194	Svep1	XP_006238256.1	2.08743	7250.04	0.171487	6.19131	5.96667e-10	4.12432e-09	protein_coding	sushi, von Willebrand factor type A, EGF and pentraxin domain containing 1, transcript variant X1
287662	NM_001105836,XM_008767971,XM_008767972,XM_008767973	Pcgf2	NP_001099306.1;XP_008766193.1;XP_008766194.1;XP_008766195.1	2.08697	126.409	0.322525	3.29094	0.000998533	0.00313721	protein_coding	polycomb group ring finger 2
140942	NM_080906	Ddit4	NP_543182.1	2.08666	300.02	0.223876	4.7401	2.13614e-06	1.03014e-05	protein_coding	DNA-damage-inducible transcript 4
297595	NM_001106620,XM_006237343,XM_006237344,XR_353597	P3h3	NP_001100090.2;XP_006237405.1;XP_006237406.1	2.08286	7455.5	0.171597	6.16889	6.87697e-10	4.7215e-09	protein_coding	prolyl 3-hydroxylase 3
691468	XM_006246531	RGD1561277	XP_006246593.1	2.08278	1126.07	0.161234	6.56506	5.20136e-11	3.90581e-10	protein_coding	RGD1561277
100360752	XM_008770913,XM_017599961,XM_017599962,XM_017599963,XM_017599964	Ccdc122	XP_008769135.1;XP_017455450.1;XP_017455451.1;XP_017455452.1;XP_017455453.1	2.08249	310.299	0.242344	4.36697	1.25983e-05	5.43906e-05	protein_coding	coiled-coil domain containing 122, transcript variant X2
299012	NM_001047869,XM_008764656,XM_017594084	Arhgap5	NP_001041334.1;XP_008762878.1;XP_017449573.1	2.08239	6592.1	0.154912	6.83124	8.4184e-12	6.72906e-11	protein_coding	Rho GTPase activating protein 5
297804	NM_001008316,XM_008763525,XM_008763526,XM_017593221,XM_017593222,XM_017593223,XM_017593224	Plag1	NP_001008317.1;XP_008761747.1;XP_008761748.1;XP_017448710.1;XP_017448711.1;XP_017448712.1;XP_017448713.1	2.08008	503.464	0.221675	4.76661	1.87353e-06	9.09655e-06	protein_coding	PLAG1 zinc finger
499677	NM_001024303,XM_006232978	Lix1l	NP_001019474.1;XP_006233040.1	2.07842	5692.94	0.197753	5.33738	9.42974e-08	5.29402e-07	protein_coding	Lix1-like
286900	NM_173120	Vimp	NP_775143.2	2.0777	15945.5	0.140308	7.5191	5.51557e-14	5.08746e-13	protein_coding	VCP-interacting membrane selenoprotein
171362	gene-Eif4g2-ps1	Eif4g2-ps1	.	2.07627	1947.74	0.146863	7.17668	7.1423e-13	6.12442e-12	pseudogene	eukaryotic translation initiation factor 4, gamma 2, pseudogene 1
305166	NM_001025670,XM_008770019,XM_008770020,XM_008770021	Gpat3	NP_001020841.1;XP_008768241.1;XP_008768242.1;XP_008768243.1	2.07542	599.842	0.163951	6.42511	1.31771e-10	9.61153e-10	protein_coding	glycerol-3-phosphate acyltransferase 3
619374	NM_001034004	Jam2	NP_001029176.1	2.0742	137.571	0.273169	3.85313	0.00011662	0.000437516	protein_coding	junctional adhesion molecule 2
305751	NM_001107252,XM_006251698,XM_008770514	Nkiras1	NP_001100722.1;XP_006251760.1;XP_008768736.1	2.07367	909.715	0.136139	7.72876	1.08599e-14	1.04566e-13	protein_coding	NFKB inhibitor interacting Ras-like 1
103691929	XR_591760	LOC103691929	.	2.07294	1057.82	0.193849	5.42524	5.78762e-08	3.32654e-07	transcribed_pseudogene	zinc finger protein OZF-like
59103	NM_021583	Ptges	NP_067594.1	2.07262	105.648	0.401353	2.61977	0.00879882	0.0220395	protein_coding	prostaglandin E synthase
103692970	XR_593705	LOC103692970	.	2.07241	71.0325	0.403801	2.60353	0.00922681	0.0229543	lncRNA	uncharacterized LOC103692970
360899	NM_001108351,XM_008769864	Sertad4	NP_001101821.1;XP_008768086.1	2.07095	873.201	0.163888	6.40858	1.46882e-10	1.06592e-09	protein_coding	SERTA domain containing 4
100910875	XM_003750772	LOC100910875	XP_003750820.1	2.07034	48.8598	0.411307	2.55252	0.0106947	0.026132	protein_coding	protein FAM100A-like
291022	NM_001106104,XM_006253700,XM_006253701,XM_017600477,XM_017600478,XR_001841733	Ptpdc1	NP_001099574.1;XP_006253762.1;XP_006253763.1;XP_017455966.1;XP_017455967.1	2.07008	370.119	0.213448	4.91776	8.7538e-07	4.41404e-06	protein_coding	protein tyrosine phosphatase domain containing 1
305967	NM_213626,XM_008770753,XM_008770754,XM_008770755,XM_017599695	Kif13b	NP_998791.1;XP_008768975.1;XP_008768976.1;XP_008768977.1;XP_017455184.1	2.06982	3353.78	0.158877	6.60577	3.95461e-11	3.00121e-10	protein_coding	kinesin family member 13B
303333	NM_001013969,XM_006246939	Slc46a1	NP_001013991.1;XP_006247001.1	2.06968	688.82	0.160383	6.54315	6.02364e-11	4.50195e-10	protein_coding	solute carrier family 46 member 1
108349998	XR_001836681	LOC108349998	.	2.06883	80.4374	0.392951	2.66908	0.00760594	0.0194235	lncRNA	uncharacterized LOC108349998
298792	NM_001035221,XM_008764508,XM_008764509,XM_008764510	Ypel5	NP_001030298.1;XP_008762730.1;XP_008762731.1;XP_008762732.1	2.06723	8276.35	0.153191	6.83918	7.96464e-12	6.37707e-11	protein_coding	yippee-like 5
140808	NM_080785,XM_006237960,XM_006237961	Manea	NP_542963.2;XP_006238022.1;XP_006238023.1	2.06699	4389.79	0.145068	7.22097	5.16182e-13	4.45566e-12	protein_coding	mannosidase, endo-alpha
63995	NM_001105734	Dusp10	NP_001099204.1	2.06681	803.997	0.139633	7.50117	6.32512e-14	5.81536e-13	protein_coding	dual specificity phosphatase 10
498297	XM_006250411,XM_006250414,XM_573525	Cnst	XP_006250473.1;XP_006250476.1;XP_573525.5	2.06649	2214.75	0.118119	8.86544	7.62033e-19	9.10863e-18	protein_coding	consortin, connexin sorting protein, transcript variant X1
100912498	XM_003751082,XM_008768817,XM_008768818,XM_008768819,XM_017598227	LOC100912498	XP_003751130.1;XP_008767039.1;XP_008767040.1;XP_008767041.1;XP_017453716.1	2.06636	152.545	0.224677	4.66041	3.15579e-06	1.48815e-05	protein_coding	protein FAM131A-like, transcript variant X3
100314277	NR_031806,rna-Mirlet7f-1,rna-Mirlet7f-1-2	Mirlet7f-1	.	2.06491	40.4027	0.457953	2.28425	0.0223568	0.0499386	miRNA	microRNA let-7f-1
116564	NM_053838,XM_006238010	Npr2	NP_446290.1;XP_006238072.1	2.06434	2130.9	0.176259	5.93266	2.98069e-09	1.92852e-08	protein_coding	natriuretic peptide receptor 2
363447	NM_001108815	Tspan7	NP_001102285.1	2.06211	514.358	0.148021	7.05388	1.74001e-12	1.45103e-11	protein_coding	tetraspanin 7
100912578	XM_003749502	LOC100912578	XP_003749550.1	2.06175	7372.48	0.118962	8.77479	1.71226e-18	2.00302e-17	protein_coding	stress-70 protein, mitochondrial-like
102552147	XR_359553	LOC102552147	.	2.06088	175.3	0.285498	3.65418	0.000258007	0.000911817	lncRNA	uncharacterized LOC102552147
300751	NM_001106825,XM_006243157,XM_006243158,XM_006243159,XM_006243160	Rec114	NP_001100295.1;XP_006243219.1;XP_006243220.1;XP_006243221.1;XP_006243222.1	2.05883	116.262	0.281445	3.7017	0.000214161	0.000768091	protein_coding	REC114 meiotic recombination protein
314478	XM_017594521,XM_017594522,XM_017594523	Ahnak2	XP_017450010.1;XP_017450011.1;XP_017450012.1	2.05802	11789.7	0.197316	5.2771	1.31245e-07	7.25409e-07	protein_coding	AHNAK nucleoprotein 2, transcript variant X1
314879	NM_001108102,XM_006241399,XM_017594855	Xpot	NP_001101572.1;XP_006241461.1;XP_017450344.1	2.05776	17196.6	0.12421	8.38153	5.2243e-17	5.78854e-16	protein_coding	exportin for tRNA
29521	NM_001100636	Scamp1	NP_001094106.1	2.05496	4351.51	0.105207	9.87684	5.2461e-23	7.52609e-22	protein_coding	secretory carrier membrane protein 1
499072	XM_574354	Tmem238	XP_574354.1	2.05496	223.997	0.243595	4.26572	1.99261e-05	8.36955e-05	protein_coding	transmembrane protein 238
25492	NM_012988	Nfia	NP_037120.1	2.05215	273.23	0.237374	4.36921	1.24696e-05	5.3933e-05	protein_coding	nuclear factor I/A
24413	NM_012576,XM_008772065,XM_017600839,XM_017600840,XM_017600841,XM_017600842,XM_017600843,XM_017600844	Nr3c1	NP_036708.2;XP_008770287.1;XP_017456328.1;XP_017456329.1;XP_017456330.1;XP_017456331.1;XP_017456332.1;XP_017456333.1	2.04972	11449.4	0.111835	9.25856	2.0721e-20	2.67646e-19	protein_coding	nuclear receptor subfamily 3, group C, member 1
361410	NM_001271031	Tmem231	NP_001257960.1	2.04955	447.286	0.253106	4.09041	4.30603e-05	0.000172316	protein_coding	transmembrane protein 231
83681	NM_031804	Cish	NP_113992.1	2.04684	46.9027	0.409762	2.52195	0.0116705	0.0282357	protein_coding	cytokine inducible SH2-containing protein
103694297	XR_597173	LOC103694297	.	2.04567	1468.96	0.134183	7.69523	1.41237e-14	1.3499e-13	lncRNA	uncharacterized LOC103694297
81524	NM_030866,XM_006255307,XM_006255308,XM_006255310,XM_008772418,XM_008772419	Nf1x	NP_110493.1;XP_006255369.1;XP_006255370.1;XP_006255372.1;XP_008770640.1;XP_008770641.1	2.04537	2460.62	0.206546	4.99821	5.7864e-07	2.97134e-06	protein_coding	nuclear factor 1 X
104795673	NR_128673,rna-Mir3064,rna-Mir3064-2	Mir3064	.	2.04415	179.992	0.243301	4.23963	2.2389e-05	9.33801e-05	miRNA	microRNA 3064
100360487	XM_002727913,XM_008768832,XM_008768833,XM_008768834,XM_017598185	Fam131a	XP_002727959.1;XP_008767054.1;XP_008767055.1;XP_008767056.1;XP_017453674.1	2.04226	151.815	0.224932	4.57989	4.65225e-06	2.14349e-05	protein_coding	family with sequence similarity 131, member A, transcript variant X4
287750	XM_017597726	Prp2l1	XP_017453215.1	2.04105	906.844	0.157363	6.54099	6.11128e-11	4.56267e-10	protein_coding	proline rich protein 2-like 1, transcript variant X1
362489	NM_001108657,XM_006237901,XM_006237903,XM_006237904,XM_008763548,XM_008763549,XM_008763550,XM_017593469	Runx1t1	NP_001102127.1;XP_006237963.1;XP_006237965.1;XP_006237966.1;XP_008761770.2;XP_008761771.1;XP_008761772.1;XP_017448958.1	2.03953	255.45	0.215189	4.7783	1.76785e-06	8.61275e-06	protein_coding	RUNX1 translocation partner 1
301455	NM_001191808	Pard3b	NP_001178737.1	2.03854	523.863	0.202217	5.08136	3.74745e-07	1.97409e-06	protein_coding	par-3 family cell polarity regulator beta
25035	NM_138877,XM_006242065	Cyb5r3	NP_620232.1;XP_006242127.1	2.03853	4917.87	0.225435	4.55799	5.16451e-06	2.36272e-05	protein_coding	cytochrome b5 reductase 3
313417	NM_001024786,XM_008763872,XM_008763873,XM_017593370,XM_017593371,XM_017593372	Wdr78	NP_001019957.1;XP_008762094.1;XP_008762095.1;XP_017448859.1;XP_017448860.1;XP_017448861.1	2.03774	638.604	0.14299	7.18209	6.86536e-13	5.89759e-12	protein_coding	WD repeat domain 78
25453	NM_019139,XM_006232010,XM_006232011,XM_008760756,XM_008760757	Gdnf	NP_062012.1;XP_006232072.1;XP_006232073.1;XP_008758978.1;XP_008758979.1	2.03506	133.993	0.287523	3.56518	0.00036361	0.00124911	protein_coding	glial cell derived neurotrophic factor
365864	NM_001108948,XM_006232890,XM_006232891	Tuft1	NP_001102418.1;XP_006232952.1;XP_006232953.1	2.03493	1598.75	0.135764	7.54972	4.36202e-14	4.047e-13	protein_coding	tuftelin 1
310848	NM_001024779,XM_006233310,XM_008761499,XM_008761500	Cyp2u1	NP_001019950.1;XP_006233372.1;XP_008759721.1;XP_008759722.1	2.03413	907.378	0.145129	7.05864	1.6814e-12	1.40543e-11	protein_coding	cytochrome P450, family 2, subfamily u, polypeptide 1
501043	NM_001173438,XM_017595846	Il20rb	NP_001166909.1;XP_017451335.1	2.03318	906.3	0.151323	6.76524	1.33088e-11	1.04564e-10	protein_coding	interleukin 20 receptor subunit beta
311215	NM_001107751,XM_006234576	Ext2	NP_001101221.1;XP_006234638.2	2.03082	7667.36	0.104658	9.76578	1.57889e-22	2.20952e-21	protein_coding	exostosin glycosyltransferase 2
361454	NM_001037789,XM_006227660,XM_006227661	Ccdc28a	NP_001032878.1;XP_006227722.1;XP_006227723.1	2.02986	681.475	0.15271	6.68838	2.25652e-11	1.74595e-10	protein_coding	coiled-coil domain containing 28A
25273	NM_012807	Smo	NP_036939.1	2.02917	744.208	0.198181	5.1513	2.58691e-07	1.38891e-06	protein_coding	smoothened, frizzled class receptor
29142	NM_001025623	Vnn1	NP_001020794.1	2.02833	962.609	0.20068	5.08419	3.69197e-07	1.94774e-06	protein_coding	vanin 1
108353136	XR_001841968	LOC108353136	.	2.02605	150.565	0.239847	4.24717	2.16487e-05	9.04515e-05	lncRNA	uncharacterized LOC108353136
100365779	XM_017598568,XM_017598569,XM_017598570,XM_017598571,XM_017598572,XM_017598573,XM_017598574,XM_017598575,XM_017598576	Zfp605	XP_017454057.1;XP_017454058.1;XP_017454059.1;XP_017454060.1;XP_017454061.1;XP_017454062.1;XP_017454063.1;XP_017454064.1;XP_017454065.1	2.02515	141.508	0.286878	3.54864	0.000387227	0.00132165	protein_coding	zinc finger protein 605, transcript variant X6
299203	NM_001106746,NM_001199167,NM_001199168,XM_006240308,XM_017594098	Acyp1	NP_001100216.1;NP_001186096.1;NP_001186097.1;XP_006240370.1;XP_017449587.1	2.02383	889.365	0.181915	5.59101	2.25752e-08	1.34414e-07	protein_coding	acylphosphatase 1
100362940	XM_008762558	Snx21	XP_008760780.1	2.02311	1140.83	0.151577	6.70668	1.99109e-11	1.5473e-10	protein_coding	sorting nexin family member 21, transcript variant X1
408243	NM_001002815,XM_006248573	Ece2	NP_001002815.2;XP_006248635.1	2.02241	805.803	0.132563	7.66485	1.79044e-14	1.69645e-13	protein_coding	endothelin-converting enzyme 2
680434	NM_001109407,XM_006236717	Dqx1	NP_001102877.1;XP_006236779.1	2.01988	63.0045	0.423073	2.39738	0.0165127	0.0382754	protein_coding	DEAQ box RNA-dependent ATPase 1
25404	NM_031556,NM_133651,XM_006236130,XM_006236131	Cav1	NP_113744.2;NP_598412.2;XP_006236192.1;XP_006236193.1	2.01855	16884.4	0.146966	6.89491	5.39008e-12	4.35728e-11	protein_coding	caveolin 1
100911177	NR_110672	LOC100911177	.	2.01731	3630.79	0.141759	7.14193	9.20308e-13	7.80237e-12	lncRNA	uncharacterized LOC100911177
292041	NM_001106188,XM_006255666,XM_006255670,XM_006255671,XM_008772491	Wwox	NP_001099658.1;XP_006255728.1;XP_006255732.1;XP_006255733.1;XP_008770713.1	2.01712	342.97	0.184474	5.48746	4.07753e-08	2.37232e-07	protein_coding	WW domain-containing oxidoreductase
116545	NM_001105746,XM_017594569,XM_017594570,XM_017594571,XM_017594572,XR_001838655	Pou6f1	NP_001099216.1;XP_017450058.1;XP_017450059.1;XP_017450060.1;XP_017450061.1	2.01703	331.535	0.207334	4.88213	1.04947e-06	5.23084e-06	protein_coding	POU class 6 homeobox 1
306000	NM_001013996,XM_006252266,XM_017599697,XM_017599698	Slc25a37	NP_001014018.1;XP_006252328.2;XP_017455186.1;XP_017455187.1	2.01653	1146.8	0.164138	6.16478	7.05793e-10	4.83411e-09	protein_coding	solute carrier family 25 member 37
338474	NM_178021,XM_006231041	Tmem132a	NP_821140.1;XP_006231103.1	2.01367	2433.76	0.200478	5.0371	4.72637e-07	2.45709e-06	protein_coding	transmembrane protein 132A
361866	NM_001108539,XM_006256595,XM_006256597,XM_006256598,XM_017601694,XM_017601695	Hace1	NP_001102009.2;XP_006256657.1;XP_006256659.1;XP_006256660.1;XP_017457183.1;XP_017457184.1	2.01352	2829.32	0.144365	6.99424	2.66703e-12	2.20592e-11	protein_coding	HECT domain and ankyrin repeat containing, E3 ubiquitin protein ligase 1
688900	XM_001068751	Slfn1	XP_001068751.2	2.01245	86.2422	0.322415	3.12935	0.00175192	0.00522098	protein_coding	schlafen 1
362891	NM_001007265,XM_006241461	Os9	NP_001007266.1;XP_006241523.1	2.01194	8978.45	0.154852	6.5132	7.35658e-11	5.45527e-10	protein_coding	OS9, endoplasmic reticulum lectin
102553329	XR_001835858,XR_001835859,XR_001835860,XR_001835861,XR_001835862	LOC102553329	.	2.00788	201.887	0.281183	3.57659	0.000348108	0.0012002	lncRNA	uncharacterized LOC102553329, transcript variant X2
303803	NM_181473	Klhl24	NP_852138.2	2.0073	5808.73	0.121819	8.25206	1.55681e-16	1.68438e-15	protein_coding	kelch-like family member 24
310326	NM_001047885,XM_006232280,XM_006232281	Arse	NP_001041350.1;XP_006232342.1;XP_006232343.1	2.00625	645.448	0.186001	5.40053	6.64428e-08	3.79901e-07	protein_coding	arylsulfatase E
100912608	XM_006236522,XM_006236523,XM_006236524,XR_592120	LOC100912608	XP_006236584.1;XP_006236585.1;XP_006236586.1	2.00625	1511.34	0.136151	7.37783	1.60889e-13	1.43932e-12	protein_coding	homeobox protein Hox-A10-like, transcript variant X2
103692129	XM_008762948,XM_008762950,XR_592121	Hoxa10	XP_008761170.1;XP_008761172.1	2.00599	1505.99	0.136022	7.38347	1.54219e-13	1.38139e-12	protein_coding	homeobox A10, transcript variant X1
102551133	XR_597551,XR_597552	LOC102551133	.	2.00556	1790.33	0.181251	5.53932	3.03655e-08	1.79078e-07	lncRNA	uncharacterized LOC102551133, transcript variant X2
303304	NM_001107020,XM_006246740,XM_006246741	Sgsm2	NP_001100490.1;XP_006246802.1;XP_006246803.1	2.00479	635.37	0.158522	6.33006	2.45069e-10	1.74211e-09	protein_coding	small G protein signaling modulator 2
64532	NM_022600,XM_017598068	Adcy5	NP_072122.1;XP_017453557.1	2.00456	365.219	0.211671	4.73982	2.13906e-06	1.03085e-05	protein_coding	adenylate cyclase 5
25230	NM_001164103,NM_031552,XM_006231599,XM_006231600,XM_006231601,XM_006231602,XM_008760510,XM_017588809,XM_017588810	Add3	NP_001157575.1;NP_113740.2;XP_006231661.1;XP_006231662.1;XP_006231663.1;XP_006231664.1;XP_008758732.1;XP_017444298.1;XP_017444299.1	2.0029	4254.33	0.1211	8.27493	1.28534e-16	1.39809e-15	protein_coding	adducin 3
315686	NM_001108149,XM_006243115,XM_006243116,XM_017595643	Peak1	NP_001101619.1;XP_006243177.1;XP_006243178.1;XP_017451132.1	2.0017	7884.69	0.155892	6.42257	1.3399e-10	9.75342e-10	protein_coding	pseudopodium-enriched atypical kinase 1
295105	NM_001100666,XM_008761079,XM_008761080,XM_008761082,XM_008761083	Schip1	NP_001094136.1;XP_008759301.1;XP_008759302.1;XP_008759304.1;XP_008759305.1	2.00136	971.976	0.177147	5.65054	1.59941e-08	9.65604e-08	protein_coding	schwannomin interacting protein 1
309918	XM_008760603,XM_008760604,XR_590781	Ell2	XP_008758825.1;XP_008758826.1	2.00046	2330.77	0.167933	5.95669	2.5739e-09	1.67521e-08	protein_coding	elongation factor for RNA polymerase II 2, transcript variant X2
362581	NM_001109669,XM_008764027,XM_008764028,XM_017593495	Scmh1	NP_001103139.1;XP_008762249.1;XP_008762250.1;XP_017448984.1	2.0002	989.668	0.135939	7.3573	1.87667e-13	1.67049e-12	protein_coding	sex comb on midleg homolog 1 (Drosophila)
307850	XM_006255614	Exosc6	XP_006255676.1	1.9996	541.134	0.217366	4.5992	4.24124e-06	1.96619e-05	protein_coding	exosome component 6
298890	NM_001106718,XM_008764584,XM_008764585	Fam49a	NP_001100188.1;XP_008762806.1;XP_008762807.1	1.99793	432.228	0.191818	5.20547	1.93502e-07	1.05198e-06	protein_coding	family with sequence similarity 49, member A
314405	NM_001108053,XM_006240477	Otub2	NP_001101523.1;XP_006240539.1	1.99727	516.219	0.157284	6.34537	2.21894e-10	1.58926e-09	protein_coding	OTU deubiquitinase, ubiquitin aldehyde binding 2
116478	NM_053795,XM_006239923,XM_006239924,XM_006239925,XM_006239926,XM_006239927,XM_006239928,XM_006239929,XM_006239931,XM_006239932,XM_006239933,XM_006239934,XM_006239935,XM_006239936,XM_006239937,XM_017593977,XM_017593978,XM_017593979,XM_017593980,XM_017593981,XM_017593982,XM_017593983	Kidins220	NP_446247.1;XP_006239985.1;XP_006239986.1;XP_006239987.1;XP_006239988.1;XP_006239989.1;XP_006239990.1;XP_006239991.1;XP_006239993.1;XP_006239994.1;XP_006239995.1;XP_006239996.1;XP_006239997.1;XP_006239998.1;XP_006239999.1;XP_017449466.1;XP_017449467.1;XP_017449468.1;XP_017449469.1;XP_017449470.1;XP_017449471.1;XP_017449472.1	1.99665	15316.8	0.112937	8.83313	1.0179e-18	1.20961e-17	protein_coding	kinase D-interacting substrate 220
295649	NM_001106484,XM_008761888,XM_008761889,XM_008761890	Fign	NP_001099954.1;XP_008760110.1;XP_008760111.1;XP_008760112.1	1.99521	217.163	0.293628	3.39388	0.000689088	0.00223175	protein_coding	fidgetin, microtubule severing factor
300191	NM_001127456	Slc48a1	NP_001120928.1	1.99508	5333.98	0.1343	7.41956	1.17508e-13	1.06055e-12	protein_coding	solute carrier family 48 member 1
246047	NM_139190	Calcoco1	NP_631929.1	1.99386	715.991	0.167221	5.9536	2.6231e-09	1.70645e-08	protein_coding	calcium binding and coiled coil domain 1
619577	NM_001034995,XM_006254636,XM_006254637,XM_006254639,XM_006254640,XM_006254641,XM_017601030	Rnf14	NP_001030167.1;XP_006254698.1;XP_006254699.1;XP_006254701.1;XP_006254702.1;XP_006254703.1;XP_017456519.1	1.98955	6635.55	0.11628	8.5349	1.40273e-17	1.59652e-16	protein_coding	ring finger protein 14
315851	NM_001191796,XM_008766293	Elovl4	NP_001178725.1;XP_008764515.1	1.98915	611.643	0.189089	5.247	1.54593e-07	8.48209e-07	protein_coding	ELOVL fatty acid elongase 4
360202	NM_182954,XM_006239743,XM_006239744,XM_008764480,XM_008764481	Ston1	NP_891999.2;XP_006239805.1;XP_006239806.1;XP_008762702.1;XP_008762703.1	1.98891	924.574	0.169588	5.84936	4.93464e-09	3.1233e-08	protein_coding	stonin 1
690965	XM_006240553	Ccdc85c	XP_006240615.1	1.9881	264.197	0.248479	3.98983	6.61214e-05	0.000257059	protein_coding	coiled-coil domain containing 85C
108349010	XM_017601854	LOC108349010	XP_017457343.1	1.98687	1480.4	0.132185	7.49325	6.71872e-14	6.16928e-13	protein_coding	protein kish-B
60668	NM_022217	Amph	NP_071553.1	1.98261	669.288	0.166145	5.94302	2.79826e-09	1.81461e-08	protein_coding	amphiphysin
304021	NM_001107100,XM_006248208,XM_017598011	Col8a1	NP_001100570.1;XP_006248270.1;XP_017453500.1	1.98037	11065	0.199848	4.9326	8.11414e-07	4.11186e-06	protein_coding	collagen, type VIII, alpha 1
54705	NM_001271108,NM_019372,XM_006237907,XM_006237908,XM_006237909	Pdp1	NP_001258037.1;NP_062245.2;XP_006237969.1;XP_006237970.1;XP_006237971.1	1.97993	3020.38	0.133088	7.40446	1.31684e-13	1.18325e-12	protein_coding	pyruvate dehyrogenase phosphatase catalytic subunit 1
100911562	XM_003750377,XM_006241951,XM_017595250	LOC100911562	XP_003750425.1;XP_006242013.1;XP_017450739.1	1.9793	40.8757	0.426398	2.31003	0.0208864	0.0471042	protein_coding	apolipoprotein L3-like, transcript variant X3
366300	NM_001257345,XM_008763513,XM_008763514,XM_008763515,XM_017593529	Pcmtd1	NP_001244274.1;XP_008761735.1;XP_008761736.1;XP_008761737.1;XP_017449018.1	1.97796	10783.7	0.180047	5.46529	4.62153e-08	2.67463e-07	protein_coding	protein-L-isoaspartate (D-aspartate) O-methyltransferase domain containing 1
171495	NM_134461,XM_006229729,XM_006229731,XM_008759673	Capn5	NP_604456.2;XP_006229791.3;XP_006229793.1;XP_008757895.1	1.97773	1443.84	0.181079	5.43322	5.5345e-08	3.18748e-07	protein_coding	calpain 5
312846	NM_001191753,XM_006237659,XM_006237660,XM_008763381,XM_017592668	Rassf8	NP_001178682.1;XP_006237721.1;XP_006237722.1;XP_008761603.1;XP_017448157.1	1.97635	5906.03	0.122298	8.0364	9.25177e-16	9.57404e-15	protein_coding	Ras association domain family member 8
310644	NM_001100976,XM_006232668,XM_006232669,XM_017590892,XM_017590893	Pbxip1	NP_001094446.1;XP_006232730.1;XP_006232731.1;XP_017446381.1;XP_017446382.1	1.97428	6883.17	0.118727	8.26537	1.39257e-16	1.51097e-15	protein_coding	PBX homeobox interacting protein 1
100912282	XM_003750418	LOC100912282	XP_003750466.1	1.97205	725.273	0.16498	5.93825	2.8808e-09	1.86474e-08	protein_coding	calcium-binding and coiled-coil domain-containing protein 1-like, transcript variant X1
361907	NM_001108545,XM_006232087,XM_008760775,XM_008760776,XM_017590956,XM_017590957	Fbxl7	NP_001102015.1;XP_006232149.1;XP_008758997.1;XP_008758998.1;XP_017446445.1;XP_017446446.1	1.96451	535.424	0.183135	5.3194	1.04109e-07	5.82423e-07	protein_coding	F-box and leucine-rich repeat protein 7
304337	NM_001107128,NM_001142945,XM_008768974,XM_008768975	Zfp68	NP_001100598.2;NP_001136417.1;XP_008767196.1;XP_008767197.1	1.96159	4311.12	0.180892	5.37351	7.72203e-08	4.3836e-07	protein_coding	zinc finger protein 68
303631	NM_001047877,XM_006247599,XM_006247600,XM_006247601,XM_006247602,XM_006247603,XM_006247604,XM_006247606,XM_006247607,XM_006247608,XM_006247609,XM_008768368,XM_008768369,XM_017597343	Arsg	NP_001041342.1;XP_006247661.1;XP_006247662.1;XP_006247663.1;XP_006247664.1;XP_006247665.1;XP_006247666.1;XP_006247668.1;XP_006247669.1;XP_006247670.1;XP_006247671.1;XP_008766590.1;XP_008766591.1;XP_017452832.1	1.961	561.724	0.17584	5.52542	3.28699e-08	1.93209e-07	protein_coding	arylsulfatase G
308473	NM_001107498,XM_008759143,XM_017589124	Samd4b	NP_001100968.1;XP_008757365.1;XP_017444613.1	1.95876	1074.19	0.176578	5.493	3.95159e-08	2.30093e-07	protein_coding	sterile alpha motif domain containing 4B
303798	NM_001131013,XM_006248617,XM_006248618,XM_008768880,XM_017597954,XM_017597955,XM_017597956,XM_017597957,XM_017597958,XM_017597959,XM_017597960,XM_017597961,XM_017597962	Arvcf	NP_001124485.1;XP_006248679.1;XP_006248680.1;XP_008767102.1;XP_017453443.1;XP_017453444.1;XP_017453445.1;XP_017453446.1;XP_017453447.1;XP_017453448.1;XP_017453449.1;XP_017453450.1;XP_017453451.1	1.95813	348.963	0.203879	4.75513	1.98318e-06	9.60602e-06	protein_coding	armadillo repeat gene deleted in velo-cardio-facial syndrome
24826	NM_001270783,NM_001270784,NM_030988	Tg	NP_001257712.1;NP_001257713.1;NP_112250.2	1.95728	286.898	0.21889	4.42619	9.59112e-06	4.21867e-05	protein_coding	thyroglobulin
291673	NM_199376,XM_008772025,XM_017600905,XM_017600906	Sil1	NP_955408.1;XP_008770247.1;XP_017456394.1;XP_017456395.1	1.95278	2694.68	0.113589	8.50023	1.89208e-17	2.14306e-16	protein_coding	SIL1 nucleotide exchange factor
294809	NM_001106420	Adamts12	NP_001099890.2	1.95263	1775.62	0.144961	6.65988	2.74057e-11	2.10791e-10	protein_coding	ADAM metallopeptidase with thrombospondin type 1 motif, 12
364224	NM_001169145,XM_017599325	Acyp2	NP_001162616.1;XP_017454814.1	1.95125	1014.84	0.179796	5.36385	8.14669e-08	4.61072e-07	protein_coding	acylphosphatase 2
29726	NM_019269	Slc22a5	NP_062142.1	1.95024	432.488	0.185056	5.20737	1.9154e-07	1.04251e-06	protein_coding	solute carrier family 22 member 5
25332	NM_012861	Mgmt	NP_036993.1	1.94866	6562.9	0.145942	6.59494	4.25419e-11	3.22171e-10	protein_coding	O-6-methylguanine-DNA methyltransferase
25584	NM_013057	F3	NP_037189.2	1.94779	4366.6	0.136418	7.05066	1.78074e-12	1.48412e-11	protein_coding	coagulation factor III, tissue factor
83476	NM_031327	Cyr61	NP_112617.2	1.94573	11557.3	0.130768	7.34366	2.07837e-13	1.84198e-12	protein_coding	cysteine-rich, angiogenic inducer, 61
100362059	XM_003749453,XM_017592116	Ttc16	XP_003749501.2;XP_017447605.1	1.94507	78.2177	0.392907	2.44288	0.0145705	0.0343318	protein_coding	tetratricopeptide repeat domain 16, transcript variant X2
102556098	XM_017589810	LOC102556098	XP_017445299.1	1.9379	192.453	0.262148	3.64106	0.000271516	0.000956004	protein_coding	zinc finger protein 729-like
499010	XM_006227851,XM_006227852,XM_006227853,XM_008758713,XM_017590500	Syne1	XP_006227913.1;XP_006227914.1;XP_008756935.1	1.93536	9311.05	0.157021	6.06671	1.30554e-09	8.73216e-09	protein_coding	spectrin repeat containing nuclear envelope protein 1, transcript variant X5
287371	NM_001013857,XM_006246462,XM_006246463,XM_006246464,XM_006246465,XM_008767783,XM_008767784,XM_017597080,XM_017597081	Drc3	NP_001013879.1;XP_006246524.1;XP_006246525.1;XP_006246526.1;XP_006246527.1;XP_008766005.1;XP_008766006.1;XP_017452569.1;XP_017452570.1	1.93513	296.66	0.198804	4.7908	1.66117e-06	8.10965e-06	protein_coding	dynein regulatory complex subunit 3
315970	NM_001014097,XM_006243659,XM_006243660,XM_008766529	Cdv3	NP_001014119.1;XP_006243721.1;XP_006243722.1;XP_008764751.1	1.93428	38201.7	0.14133	6.73454	1.64448e-11	1.28706e-10	protein_coding	carnitine deficiency-associated gene expressed in ventricle 3
84480	NM_053420	Bnip3	NP_445872.1	1.93366	8368.7	0.179711	5.29369	1.19871e-07	6.65379e-07	protein_coding	BCL2/adenovirus E1B interacting protein 3
498630	NM_001109111,XM_008771268,XM_017600217	Wwc2	NP_001102581.1;XP_008769490.1;XP_017455706.1	1.93363	2732.05	0.142217	6.68916	2.2445e-11	1.73949e-10	protein_coding	WW and C2 domain containing 2
309109	NR_045202,NR_045203	Tmem80	.	1.9332	536.905	0.17245	5.51459	3.49585e-08	2.04726e-07	lncRNA	transmembrane protein 80
298096	NM_001011976,XM_017593244,XM_017593245,XM_017593246,XM_017593247,XM_017593248,XM_017593249,XR_354063	Wdr31	NP_001011976.2;XP_017448733.1;XP_017448734.1;XP_017448735.1;XP_017448736.1;XP_017448737.1;XP_017448738.1	1.93105	69.1615	0.37413	2.53757	0.0111624	0.027126	protein_coding	WD repeat domain 31
287478	NM_001191647,XM_017597110,XM_017597111,XM_017597112	Ctns	NP_001178576.1;XP_017452599.1;XP_017452600.1;XP_017452601.1	1.92976	971.531	0.145441	6.521	6.98385e-11	5.18967e-10	protein_coding	cystinosin, lysosomal cystine transporter
100125361	NM_001109677	Zfp867	NP_001103147.2	1.92911	575.945	0.204422	4.63715	3.5324e-06	1.65588e-05	protein_coding	zinc finger protein 867
29380	NM_017180	Phlda1	NP_058876.2	1.92908	192.693	0.23779	3.98635	6.70972e-05	0.000260497	protein_coding	pleckstrin homology-like domain, family A, member 1
103693115	XR_593962	LOC103693115	.	1.92907	241.195	0.258515	3.66675	0.000245655	0.000871186	lncRNA	uncharacterized LOC103693115
102552640	XM_008770611	LOC102552640	XP_008768833.1	1.92852	79.3304	0.324025	2.92413	0.00345417	0.00964113	protein_coding	REST corepressor 2-like
679921	NM_001109382	Vasn	NP_001102852.1	1.92706	2184.04	0.186871	5.06448	4.09519e-07	2.1446e-06	protein_coding	vasorin
315716	NM_182824,XR_001839181	Cd276	NP_877976.1	1.9265	1862.95	0.14397	6.57068	5.0085e-11	3.76496e-10	protein_coding	Cd276 molecule
311279	NM_001014045,XM_008762092	Arl14ep	NP_001014067.1;XP_008760314.1	1.9257	4336.5	0.156071	6.0574	1.38336e-09	9.21809e-09	protein_coding	ADP-ribosylation factor like GTPase 14 effector protein
307644	NM_001103352,XM_008772288,XM_008772289,XM_008772291,XM_008772292,XM_008772293,XM_008772294,XM_008772295,XM_008772296,XM_017601265,XM_017601266,XM_017601267,XM_017601268,XM_017601269,XM_017601270,XM_017601271	Kifc3	NP_001096822.1;XP_008770510.1;XP_008770511.1;XP_008770513.1;XP_008770514.1;XP_008770515.1;XP_008770516.1;XP_008770517.1;XP_008770518.1;XP_017456754.1;XP_017456755.1;XP_017456756.1;XP_017456757.1;XP_017456758.1;XP_017456759.1;XP_017456760.1	1.92494	954.233	0.199507	4.73577	2.18229e-06	1.05027e-05	protein_coding	kinesin family member C3
308543	NM_001013148,XM_006228905	Plekhf1	NP_001013166.1;XP_006228967.1	1.92458	1468.9	0.176398	5.35462	8.57378e-08	4.84015e-07	protein_coding	pleckstrin homology and FYVE domain containing 1
102553278	XM_006244214,XM_006244216,XM_017596170	LOC102553278	XP_006244276.1;XP_006244278.1;XP_017451659.1	1.92431	399.872	0.258936	3.64702	0.0002653	0.000934962	protein_coding	zinc finger protein 709-like, transcript variant X1
294925	NM_001191704,XM_006232215,XM_006232216	Fndc3b	NP_001178633.1;XP_006232277.1;XP_006232278.1	1.92394	12953.5	0.133226	7.0862	1.37848e-12	1.15698e-11	protein_coding	fibronectin type III domain containing 3B
499088	NM_001191947	Dact3	NP_001178876.1	1.91725	433.526	0.254714	3.68663	0.000227243	0.000811135	protein_coding	dapper, antagonist of beta-catenin, homolog 3 (Xenopus laevis)
117106	NM_054001	Scarb2	NP_446453.1	1.91461	10222.7	0.119112	7.86693	3.63464e-15	3.62447e-14	protein_coding	scavenger receptor class B, member 2
502503	XM_577983	Serf1	XP_577983.3	1.91459	1675.16	0.196662	4.76473	1.89108e-06	9.17861e-06	protein_coding	small EDRK-rich factor 1
100909539	NR_110700,NR_110701	LOC100909539	.	1.91315	1474.75	0.12509	7.48219	7.30936e-14	6.70299e-13	lncRNA	uncharacterized LOC100909539
102548695	XM_006228508	LOC102548695	XP_006228570.1	1.9131	131.731	0.315972	2.962	0.00305648	0.00862905	protein_coding	zinc finger protein 45-like
24392	NM_012567	Gja1	NP_036699.1	1.9102	70511.9	0.140601	6.64095	3.11665e-11	2.38815e-10	protein_coding	gap junction protein, alpha 1
304401	XM_017598501,XM_017598502,XM_017598503,XM_017598504,XM_017598505	Ssc4d	XP_017453990.1;XP_017453991.1;XP_017453992.1;XP_017453993.1;XP_017453994.1	1.9091	194.171	0.24812	3.75983	0.000170028	0.000622489	protein_coding	scavenger receptor cysteine rich family member with 4 domains, transcript variant X1
313689	NM_001037199	Dhrs3	NP_001032276.3	1.90826	725.05	0.159497	5.84498	5.0662e-09	3.20373e-08	protein_coding	dehydrogenase/reductase 3
94267	NM_053598,XM_006241282	Nudt4	NP_446050.1;XP_006241344.1	1.90821	14551.1	0.164742	5.65868	1.52545e-08	9.22514e-08	protein_coding	nudix hydrolase 4
362134	NM_001004280,XM_006234158	Mmadhc	NP_001004280.1;XP_006234220.1	1.90781	4165.9	0.166259	5.60521	2.08001e-08	1.24208e-07	protein_coding	methylmalonic aciduria and homocystinuria, cblD type
29751	NM_017310,XM_006235989,XM_006235990,XM_008762702,XM_017592568	Sema3a	NP_059006.1;XP_006236051.1;XP_006236052.1;XP_008760924.1;XP_017448057.1	1.90588	2807.08	0.135251	6.87947	6.00741e-12	4.84535e-11	protein_coding	semaphorin 3A
25163	NM_031550	Cdkn2a	NP_113738.1	1.9058	851.019	0.163052	5.70613	1.15576e-08	7.07652e-08	protein_coding	cyclin-dependent kinase inhibitor 2A
64194	NM_022392	Insig1	NP_071787.1	1.90552	36200	0.121085	7.68209	1.56518e-14	1.49095e-13	protein_coding	insulin induced gene 1
360961	NM_001108364,XM_006251328,XM_017599316	Mxd4	NP_001101834.1;XP_006251390.2;XP_017454805.1	1.90532	6201.51	0.117328	7.92679	2.24882e-15	2.26951e-14	protein_coding	Max dimerization protein 4
309460	NM_001107606,XM_006231513,XM_006231514,XM_008760439	Sh3pxd2a	NP_001101076.1;XP_006231575.1;XP_006231576.1;XP_008758661.1	1.90525	2576.17	0.233518	3.98247	6.82032e-05	0.000264503	protein_coding	SH3 and PX domains 2A
690136	XM_006228931,XM_006228932,XM_017590076	Zfp939	XP_006228993.1;XP_006228994.1;XP_017445565.1	1.90521	72.8296	0.34957	2.66027	0.00780784	0.0198644	protein_coding	zinc finger protein 939, transcript variant X1
64017	NM_022251	Enpep	NP_071587.2	1.90512	7101.61	0.102429	9.07831	1.10278e-19	1.37462e-18	protein_coding	glutamyl aminopeptidase
305025	XM_223012	Tp53bp2	XP_223012.6	1.90461	328.387	0.178801	5.1985	2.00907e-07	1.08933e-06	protein_coding	tumor protein p53 binding protein, 2
85383	NM_053516,XM_006255539,XM_006255542,XM_017601394	Nol3	NP_445968.2;XP_006255601.1;XP_006255604.1;XP_017456883.1	1.90413	3968.38	0.115871	8.01869	1.06879e-15	1.10136e-14	protein_coding	nucleolar protein 3
103690119	XM_008765079	LOC103690119	XP_008763301.1	1.90022	106.888	0.336411	2.75308	0.00590381	0.0155501	protein_coding	zinc finger protein OZF-like
100188933	NM_001134695,XM_006256519	Fam229b	NP_001128167.1;XP_006256581.1	1.89827	315.925	0.273454	3.38149	0.000720948	0.00232648	protein_coding	family with sequence similarity 229, member B
367196	XM_346003	Acad8	XP_346004.4	1.89801	1081.54	0.17247	5.36027	8.30971e-08	4.69851e-07	protein_coding	acyl-CoA dehydrogenase family, member 8, transcript variant X1
102555902	gene-LOC102555902	LOC102555902	.	1.89714	229.484	0.23365	3.95388	7.68953e-05	0.000295959	pseudogene	.
362883	NM_001134687	Slc35e3	NP_001128159.1	1.89372	5489.74	0.11758	7.83489	4.69269e-15	4.63741e-14	protein_coding	solute carrier family 35, member E3
691799	XM_008770785	Il17d	XP_008769007.1	1.88699	139.579	0.291022	3.14782	0.00164494	0.00494244	protein_coding	interleukin 17D, transcript variant X1
64365	NM_022534,XM_006251366,XM_006251367,XM_006251368,XM_006251370,XM_017599370,XM_017599371	Tcn2	NP_071979.2;XP_006251428.1;XP_006251429.1;XP_006251430.1;XP_006251432.1;XP_017454859.1;XP_017454860.1	1.8848	4563.15	0.135947	6.72624	1.74105e-11	1.36041e-10	protein_coding	transcobalamin 2
297073	NM_001013427,XM_006236415,XM_006236416	Rarres2	NP_001013445.1;XP_006236477.1;XP_006236478.1	1.88319	905.881	0.183224	4.98392	6.23096e-07	3.18929e-06	protein_coding	retinoic acid receptor responder 2
295543	NM_001011953,XM_008761549	Pigk	NP_001011953.1;XP_008759771.1	1.88154	9541.75	0.103815	8.78404	1.57712e-18	1.84797e-17	protein_coding	phosphatidylinositol glycan anchor biosynthesis, class K
64862	NM_022867,XM_017601351	Map1lc3b	NP_074058.2;XP_017456840.1	1.87981	14624.1	0.129643	7.0238	2.15919e-12	1.79221e-11	protein_coding	microtubule-associated protein 1 light chain 3 beta
108348154	XM_017599524,XM_017599525	LOC108348154	XP_017455013.1;XP_017455014.1	1.87926	107.514	0.306785	2.96679	0.00300931	0.00851444	protein_coding	ankyrin repeat domain-containing protein 29-like, transcript variant X1
100910501	XM_008761484	LOC100910501	XP_008759706.1	1.87868	1163.23	0.163615	5.56013	2.69574e-08	1.59507e-07	protein_coding	glutamyl aminopeptidase-like
25697	NM_013156	Ctsl	NP_037288.1	1.87632	185241	0.133756	6.78776	1.13891e-11	9.00273e-11	protein_coding	cathepsin L
500400	NM_001024341,XM_006237839,XM_006237840,XM_006237841,XM_006237843,XM_008763552,XM_008763553,XM_008763555,XM_017593567,XM_017593568	Fam110b	NP_001019512.1;XP_006237901.1;XP_006237902.1;XP_006237903.1;XP_006237905.1;XP_008761774.1;XP_008761775.1;XP_008761777.1;XP_017449056.1;XP_017449057.1	1.87608	937.963	0.176	5.15749	2.50282e-07	1.34782e-06	protein_coding	family with sequence similarity 110, member B
78968	NM_001276707,NM_001276708,XM_017597541,XR_001840090	Srebf1	NP_001263636.1;NP_001263637.1;XP_017453030.1	1.87531	5951.76	0.175809	5.15972	2.47317e-07	1.33236e-06	protein_coding	sterol regulatory element binding transcription factor 1
103690249	XR_001837782	LOC103690249	.	1.87435	359.008	0.231536	3.91468	9.05235e-05	0.000344782	lncRNA	uncharacterized LOC103690249
309430	NM_001107597,XM_008760306,XM_008760307	Dmrt2	NP_001101067.1;XP_008758528.1;XP_008758529.1	1.87365	594.448	0.238412	3.79951	0.000144982	0.000536582	protein_coding	doublesex and mab-3 related transcription factor 2
361006	XM_003751430,XM_006251665,XM_006251666,XM_006251667	Cfap70	XP_003751478.1;XP_006251727.1;XP_006251728.1;XP_006251729.1	1.87226	292.522	0.203927	4.43678	9.13148e-06	4.03184e-05	protein_coding	cilia and flagella associated protein 70, transcript variant X2
58815	NM_032614,XM_017589625,XM_017589626	Glrx3	NP_116003.2;XP_017445114.1;XP_017445115.1	1.86868	16601.3	0.19195	4.69923	2.61142e-06	1.24711e-05	protein_coding	glutaredoxin 3
103692166	XM_008763039,XM_008763040,XM_008763041,XM_008763042,XM_017593005,XM_017593006	LOC103692166	XP_008761261.1;XP_008761262.1;XP_008761263.1;XP_008761264.1;XP_017448494.1;XP_017448495.1	1.86853	171.412	0.254649	3.54176	0.000397468	0.00135175	protein_coding	WD repeat-containing protein 54, transcript variant X1
500084	NM_001044266	Trim24	NP_001037731.1	1.8635	448.837	0.198532	4.52327	6.08917e-06	2.75481e-05	protein_coding	tripartite motif-containing 24
290364	NM_001006963,XM_017599637	Itm2b	NP_001006964.1;XP_017455126.1	1.8599	32032	0.144715	6.18615	6.16514e-10	4.25532e-09	protein_coding	integral membrane protein 2B
361286	NM_001031660	Msrb2	NP_001026830.1	1.85928	413.389	0.17174	5.20989	1.88953e-07	1.02882e-06	protein_coding	methionine sulfoxide reductase B2
292078	NM_001106195	Spata33	NP_001099665.1	1.85899	153.422	0.236309	3.78538	0.000153476	0.000565813	protein_coding	spermatogenesis associated 33
291023	NM_175582	Id4	NP_783172.1	1.85811	894.03	0.214472	4.1676	3.07825e-05	0.00012574	protein_coding	inhibitor of DNA binding 4, HLH protein
308588	NM_175708,XM_017589146,XM_017589147,XM_017589148,XM_017589149	Car11	NP_783639.1;XP_017444635.1;XP_017444636.1;XP_017444637.1;XP_017444638.1	1.85793	244.523	0.210587	4.24383	2.1974e-05	9.17835e-05	protein_coding	carbonic anhydrase 11
315744	NM_001108156,XM_008766277,XM_008766278	Itga11	NP_001101626.1;XP_008764499.1;XP_008764500.1	1.85787	13365	0.153663	5.81564	6.04008e-09	3.79602e-08	protein_coding	integrin subunit alpha 11
302495	NM_001106950	Rap2c	NP_001100420.1	1.85427	3549.05	0.154362	5.77117	7.87246e-09	4.91296e-08	protein_coding	RAP2C, member of RAS oncogene family
306264	XM_006252707,XM_006252708	Ankrd28	XP_006252769.1;XP_006252770.1	1.85217	7785.47	0.122914	7.23447	4.67336e-13	4.05119e-12	protein_coding	ankyrin repeat domain 28, transcript variant X1
499235	XM_574528	LOC499235	XP_574528.1	1.85181	234.461	0.211792	4.19719	2.70244e-05	0.000111475	protein_coding	LRRGT00141
300675	NM_001024760,XM_006242930,XM_006242931,XM_017595553	Ift46	NP_001019931.1;XP_006242992.1;XP_006242993.1;XP_017451042.1	1.84589	2083.27	0.136549	6.47618	9.40709e-11	6.93257e-10	protein_coding	intraflagellar transport 46
312132	NM_001004267	Tmem106b	NP_001004267.1	1.84351	5219.5	0.130374	6.76865	1.2999e-11	1.02299e-10	protein_coding	transmembrane protein 106B
29263	NM_031571,XM_008761703	Acvr2a	NP_113759.1;XP_008759925.1	1.84243	1623.31	0.139271	6.33015	2.44922e-10	1.74194e-09	protein_coding	activin A receptor type 2A
102555688	XR_001842689	LOC102555688	.	1.84128	180.805	0.301711	2.91905	0.00351101	0.00978444	lncRNA	probable G-protein coupled receptor 173-like
100365921	NM_001271975	LOC100365921	NP_001258904.1	1.84056	1003.63	0.13476	6.53118	6.52554e-11	4.8694e-10	protein_coding	rCG31672-like
29501	NM_019229,XM_006255482,XM_008772492	Slc12a4	NP_062102.1;XP_006255544.1;XP_008770714.1	1.84013	3611.88	0.162768	5.40527	6.47111e-08	3.70446e-07	protein_coding	solute carrier family 12 member 4
100911041	XM_003751037	Tmem45al	XP_003751085.1	1.83906	1202.38	0.215069	4.0869	4.3717e-05	0.000174623	protein_coding	transmembrane protein 45A-like
300114	XM_006242147	Ldoc1l	XP_006242209.1	1.83727	352.964	0.2285	3.84056	0.000122753	0.00045944	protein_coding	leucine zipper, down-regulated in cancer 1-like, transcript variant X1
290596	NM_001005908,XM_006252786	Ghitm	NP_001005908.1;XP_006252848.1	1.83645	17382.3	0.108113	8.11119	5.01274e-16	5.256e-15	protein_coding	growth hormone inducible transmembrane protein
259241	NM_147210	Nr1d2	NP_671743.2	1.83577	2886.74	0.129398	6.77278	1.26327e-11	9.9636e-11	protein_coding	nuclear receptor subfamily 1, group D, member 2
266709	NM_153469,XM_006235518,XM_006235520,XM_006235521,XM_006235522,XM_008762469,XM_008762470,XM_017591506	Pkig	NP_703199.1;XP_006235580.1;XP_006235582.1;XP_006235583.1;XP_006235584.1;XP_008760691.1;XP_008760692.1;XP_017446995.1	1.83461	1084.72	0.134177	6.5248	6.8094e-11	5.06531e-10	protein_coding	protein kinase (cAMP-dependent, catalytic) inhibitor gamma
114208	XM_006232237,XM_008760948,XM_008760949	Skil	XP_006232299.1;XP_008759170.1;XP_008759171.1	1.83441	4590.54	0.120278	7.27747	3.40129e-13	2.97014e-12	protein_coding	SKI-like proto-oncogene, transcript variant X3
689253	XM_008767175	Nbeal1	XP_008765397.1	1.83044	8129.43	0.144301	6.04426	1.501e-09	9.974e-09	protein_coding	neurobeachin-like 1, transcript variant X1
499903	NM_001191966,XM_017591990	Napb	NP_001178895.1;XP_017447479.1	1.83033	689.431	0.209494	4.1629	3.14225e-05	0.000128208	protein_coding	NSF attachment protein beta
314128	NM_001108022,XM_006240102	RGD1304624	NP_001101492.1;XP_006240164.1	1.82901	318.636	0.21941	3.97	7.18721e-05	0.000277449	protein_coding	similar to RIKEN cDNA 2700097O09
102549117	XR_590357,XR_590358,XR_590359	LOC102549117	.	1.82897	232.57	0.238226	3.65633	0.000255854	0.000904881	lncRNA	uncharacterized LOC102549117, transcript variant X1
102554481	XR_592186	LOC102554481	.	1.82732	223.57	0.257528	3.37723	0.000732205	0.0023596	lncRNA	uncharacterized LOC102554481, transcript variant X1
102547728	XR_001837617,XR_592164	LOC102547728	.	1.82675	322.522	0.184335	4.71574	2.40837e-06	1.15401e-05	lncRNA	uncharacterized LOC102547728, transcript variant X2
25513	NM_013005,XM_006231868,XM_008760659,XM_017590649	Pik3r1	NP_037137.1;XP_006231930.1;XP_008758881.1;XP_017446138.1	1.82605	6008.41	0.105665	8.22152	2.00934e-16	2.16414e-15	protein_coding	phosphoinositide-3-kinase regulatory subunit 1
679990	NM_001191953	Pgm5	NP_001178882.1	1.82542	331.912	0.299813	2.89591	0.00378064	0.0104718	protein_coding	phosphoglucomutase 5
295264	NM_001013912	Mllt11	NP_001013934.1	1.82526	232.848	0.235999	3.67842	0.000234685	0.0008354	protein_coding	myeloid/lymphoid or mixed-lineage leukemia; translocated to, 11
499016	NM_001109137,XM_006227887,XM_008758736,XM_008758737,XM_017589548	Tulp4	NP_001102607.1;XP_006227949.1;XP_008756958.1;XP_008756959.1;XP_017445037.1	1.82445	2181.83	0.162966	5.32295	1.021e-07	5.7163e-07	protein_coding	tubby like protein 4
300089	NM_001008323,XM_017594771	Pmm1	NP_001008324.1;XP_017450260.1	1.82425	5564.5	0.130946	6.62338	3.51067e-11	2.67712e-10	protein_coding	phosphomannomutase 1
192179	NM_138846,XM_006256849,XM_006256850,XM_006256851,XM_008773151,XM_017601904	Gpm6b	NP_620201.1;XP_006256911.1;XP_006256912.1;XP_006256913.1;XP_008771373.1;XP_017457393.1	1.82303	8429.34	0.150347	5.76224	8.30067e-09	5.16438e-08	protein_coding	glycoprotein m6b
308708	NM_001025681,XM_008759515,XM_008759516,XM_008759517,XM_008759518,XM_017589157	Ttc23	NP_001020852.2;XP_008757737.1;XP_008757738.1;XP_008757739.1;XP_008757740.1;XP_017444646.1	1.8215	1088.62	0.138978	6.22492	4.81805e-10	3.35476e-09	protein_coding	tetratricopeptide repeat domain 23
25673	NM_013132,XM_006232268,XM_017590652,XM_017590653	Anxa5	NP_037264.1;XP_006232330.1;XP_017446141.1;XP_017446142.1	1.81755	36730.3	0.114625	7.52015	5.47147e-14	5.05331e-13	protein_coding	annexin A5
500226	NM_001109245,XM_006236777,XM_006236778,XM_006236780,XM_006236781,XM_017592814,XM_017592815	Wdr54	NP_001102715.1;XP_006236839.1;XP_006236840.1;XP_006236842.1;XP_006236843.1;XP_017448303.1;XP_017448304.1	1.81743	179.339	0.247834	3.47773	0.000505686	0.00168444	protein_coding	WD repeat domain 54
362551	NM_001191867,XM_006238451,XM_017593487	Raver2	NP_001178796.1;XP_006238513.1;XP_017448976.1	1.81712	205.864	0.274584	3.13804	0.00170079	0.00508775	protein_coding	ribonucleoprotein, PTB-binding 2
686019	NM_001159594	Casq1	NP_001153066.1	1.81605	135.667	0.238077	3.61567	0.000299574	0.00104448	protein_coding	calsequestrin 1
25244	NM_012782,XM_017588814	Bckdha	NP_036914.1;XP_017444303.1	1.81498	1908.41	0.128566	6.68878	2.25034e-11	1.74212e-10	protein_coding	branched chain ketoacid dehydrogenase E1, alpha polypeptide
29558	NM_033351,XM_006229043,XM_008759343,XM_017589060	Fcgrt	NP_203502.1;XP_006229105.1;XP_008757565.1;XP_017444549.1	1.81382	14975.1	0.130423	6.58646	4.5044e-11	3.40036e-10	protein_coding	Fc fragment of IgG receptor and transporter
685729	XM_003751642	Pcbd2	XP_003751690.1	1.81284	825.583	0.170437	5.03558	4.76396e-07	2.47573e-06	protein_coding	pterin-4 alpha-carbinolamine dehydratase 2, transcript variant X1
192225	NM_138862,XM_006240413,XM_006240414,XM_006240415,XM_008764737	Spata7	NP_620217.2;XP_006240475.1;XP_006240476.1;XP_006240477.1;XP_008762959.1	1.81194	871.529	0.160661	5.33757	9.41989e-08	5.29058e-07	protein_coding	spermatogenesis associated 7
363989	NM_001012206	Phlda3	NP_001012206.1	1.81168	4534.77	0.140665	6.09483	1.09555e-09	7.37257e-09	protein_coding	pleckstrin homology-like domain, family A, member 3
24577	NM_012603	Myc	NP_036735.2	1.81003	635.18	0.248895	3.43927	0.000583288	0.00191696	protein_coding	myelocytomatosis oncogene
360738	NM_001108323,XM_006248632,XM_006248633,XM_017598030,XM_017598031,XM_017598032,XM_017598033,XM_017598034,XM_017598035,XM_017598036,XM_017598037	Tango2	NP_001101793.1;XP_006248694.1;XP_006248695.1;XP_017453519.1;XP_017453520.1;XP_017453521.1;XP_017453522.1;XP_017453523.1;XP_017453524.1;XP_017453525.1;XP_017453526.1	1.80917	308.193	0.226836	3.77071	0.000162785	0.000597662	protein_coding	transport and golgi organization 2 homolog
304474	NM_001107139,XM_008769227	Pitpnm2	NP_001100609.1;XP_008767449.2	1.80412	138.534	0.294182	2.89377	0.00380642	0.0105295	protein_coding	phosphatidylinositol transfer protein, membrane-associated 2
102555352	XR_590447	LOC102555352	.	1.80318	314.819	0.1936	4.39329	1.11646e-05	4.85686e-05	lncRNA	uncharacterized LOC102555352
108350694	XR_001837571	LOC108350694	.	1.80251	3039.09	0.137336	6.18925	6.04529e-10	4.17462e-09	transcribed_pseudogene	insulin-induced gene 1 protein pseudogene, transcript variant X1
100912218	XM_003749135,XM_006231593,XM_006231596	LOC100912218	XP_003749183.1;XP_006231655.1	1.80251	598.74	0.179098	4.74604	2.07437e-06	1.00226e-05	protein_coding	inositol 1,4,5-trisphosphate receptor-interacting protein-like, transcript variant X1
154968	NM_131904,XM_017588708	Mgea5	NP_571979.1;XP_017444197.1	1.80214	9518.6	0.117782	7.21429	5.42172e-13	4.66588e-12	protein_coding	meningioma expressed antigen 5 (hyaluronidase)
362050	NM_001108569	Gbp5	NP_001102039.2	1.80102	380.586	0.202759	4.18632	2.83512e-05	0.000116543	protein_coding	guanylate binding protein 5
362287	NM_001108613,XM_006235769,XM_006235771	Slc17a9	NP_001102083.1;XP_006235831.1;XP_006235833.1	1.80066	273.46	0.276137	3.07282	0.00212043	0.00621912	protein_coding	solute carrier family 17 member 9
498369	gene-LOC498369	LOC498369	.	1.79986	66.3323	0.340633	2.48915	0.0128047	0.0306265	pseudogene	.
315165	NM_001012120,XM_006242087,XM_006242088	Naga	NP_001012120.1;XP_006242149.1;XP_006242150.1	1.79943	3981.67	0.143749	5.89596	3.72508e-09	2.39385e-08	protein_coding	N-acetyl galactosaminidase, alpha
293649	NM_001106321,XM_006230726	Lrp5	NP_001099791.2;XP_006230788.1	1.79905	969.389	0.212943	3.9787	6.92922e-05	0.000268361	protein_coding	LDL receptor related protein 5
361377	NM_001014152,XM_006255269,XM_006255270,XM_008772410	Phkb	NP_001014174.1;XP_006255331.1;XP_006255332.1;XP_008770632.1	1.79547	3221.47	0.142112	5.94151	2.82411e-09	1.83054e-08	protein_coding	phosphorylase kinase regulatory subunit beta
315610	XM_008766180,XM_236198	Jaml	XP_008764402.1;XP_236198.6	1.79455	258.304	0.212093	3.97761	6.96108e-05	0.000269376	protein_coding	junction adhesion molecule like, transcript variant X1
293660	NM_001106323	Rhod	NP_001099793.1	1.79449	606.621	0.213046	3.95956	7.50875e-05	0.000289313	protein_coding	ras homolog family member D
81918	NM_031235,XM_006255828,XM_006255830,XM_006255833,XM_006255836,XM_006255837,XM_017601365,XM_017601366,XM_017601367,XM_017601368,XM_017601369,XM_017601370,XM_017601371	Pard3	NP_112514.1;XP_006255890.1;XP_006255892.1;XP_006255895.1;XP_006255898.1;XP_006255899.1;XP_017456854.1;XP_017456855.1;XP_017456856.1;XP_017456857.1;XP_017456858.1;XP_017456859.1;XP_017456860.1	1.79414	1637.15	0.156659	5.38297	7.32678e-08	4.16752e-07	protein_coding	par-3 family cell polarity regulator
25545	NM_013027	Sepw1	NP_037159.4	1.7941	1315.47	0.147258	5.72643	1.02564e-08	6.32325e-08	protein_coding	selenoprotein W, 1
316033	NM_001108192	Glb1	NP_001101662.1	1.7914	6666.33	0.115893	7.2575	3.94305e-13	3.43272e-12	protein_coding	galactosidase, beta 1
362453	NM_001015027	Crebl2	NP_001015027.1	1.79072	1177.15	0.140722	5.97308	2.32814e-09	1.5229e-08	protein_coding	cAMP responsive element binding protein-like 2
29602	NM_019243	Ptgfrn	NP_062116.1	1.78932	7697.01	0.164248	5.1106	3.21133e-07	1.70426e-06	protein_coding	prostaglandin F2 receptor inhibitor
108352582	XR_001840925	LOC108352582	.	1.78778	175.121	0.254759	3.29006	0.00100168	0.00314485	lncRNA	uncharacterized LOC108352582
690155	XM_008761806	LOC690155	XP_008760028.1	1.78365	1610.74	0.162837	5.1268	2.94707e-07	1.57045e-06	protein_coding	similar to phosducin-like, transcript variant X1
103689961	XR_001835676	LOC103689961	.	1.78311	1309.96	0.146673	5.68882	1.27923e-08	7.79895e-08	transcribed_pseudogene	selenoprotein W-like
360867	NM_001014131	Ccdc181	NP_001014153.1	1.78232	440.669	0.209638	3.97712	6.97562e-05	0.000269865	protein_coding	coiled-coil domain containing 181
312563	NM_001107876,XM_006236912,XM_006236913,XM_017592637,XM_017592638,XM_017592639,XM_017592640	Prickle2	NP_001101346.1;XP_006236974.1;XP_006236975.1;XP_017448126.1;XP_017448127.1;XP_017448128.1;XP_017448129.1	1.78186	3089.72	0.122817	6.78562	1.15586e-11	9.13163e-11	protein_coding	prickle planar cell polarity protein 2
501630	NM_001109321,XM_006257301,XM_006257302,XM_006257303,XM_006257304,XM_006257305,XM_017602135	Mum1l1	NP_001102791.1;XP_006257363.1;XP_006257364.1;XP_006257365.1;XP_006257366.1;XP_006257367.1;XP_017457624.1	1.78058	365.201	0.171808	4.84464	1.2684e-06	6.27161e-06	protein_coding	MUM1 like 1
116654	NM_053875,XM_017592394	Exoc4	NP_446327.1;XP_017447883.1	1.7791	6060.49	0.111375	7.46261	8.48253e-14	7.72419e-13	protein_coding	exocyst complex component 4
305242	NM_001012035,XM_006250737,XM_006250738,XM_006250739,XM_006250740,XM_006250741,XM_008770028	Cdkl2	NP_001012035.1;XP_006250799.1;XP_006250800.1;XP_006250801.1;XP_006250802.1;XP_006250803.1;XP_008768250.1	1.77843	1424.29	0.150167	5.53119	3.18057e-08	1.87262e-07	protein_coding	cyclin dependent kinase like 2
289175	NM_001030024	Slc19a2	NP_001025195.1	1.7776	759.197	0.196533	4.22286	2.41218e-05	0.000100226	protein_coding	solute carrier family 19 member 2
688452	NM_001135720,XM_017589727,XM_017589728,XM_017589729,XM_017589730,XM_017589731,XM_017589732	LOC688452	NP_001129192.1;XP_017445216.1;XP_017445217.1;XP_017445218.1;XP_017445219.1;XP_017445220.1;XP_017445221.1	1.77701	269.968	0.24199	3.42763	0.000608883	0.00199098	protein_coding	hypothetical protein LOC688452
287595	NM_001005873	Dhx40	NP_001005873.1	1.77653	4712.62	0.153589	5.39794	6.74089e-08	3.84962e-07	protein_coding	DEAH-box helicase 40
678769	NM_001126298	Atg4a	NP_001119770.1	1.77454	2002.56	0.182279	4.53944	5.64032e-06	2.56476e-05	protein_coding	autophagy related 4A, cysteine peptidase
114090	NM_053633,XM_008772857,XM_017601530,XM_017601531	Egr2	NP_446085.1;XP_008771079.2;XP_017457019.1;XP_017457020.1	1.77417	507.686	0.217278	3.80686	0.000140743	0.000521976	protein_coding	early growth response 2
100909622	XM_008770062	Znf442	XP_008768284.1	1.76873	92.5896	0.322409	2.55178	0.0107174	0.0261741	protein_coding	zinc finger protein 442
287827	NM_001127522,XM_006247711,XM_017597157,XM_017597158,XM_017597159,XM_017597160	Armc7	NP_001120994.1;XP_006247773.2;XP_017452646.1;XP_017452647.1;XP_017452648.1;XP_017452649.1	1.76529	264.302	0.201259	4.07389	4.62351e-05	0.000183755	protein_coding	armadillo repeat containing 7
64442	NM_031695,XM_006255625,XM_006255626,XM_006255627	St3gal2	NP_113883.2;XP_006255687.1;XP_006255688.1;XP_006255689.1	1.76332	3031.2	0.142787	5.73085	9.99275e-09	6.16868e-08	protein_coding	ST3 beta-galactoside alpha-2,3-sialyltransferase 2
363169	NM_001110838,XM_006244192,XM_006244193,XM_006244194,XM_006244195,XM_008766717,XM_008766718,XM_008766719,XM_008766720,XM_008766721,XM_008766722,XM_008766723,XM_017595771,XM_017595772,XM_017595773	Tcaim	NP_001104308.1;XP_006244254.1;XP_006244255.1;XP_006244256.1;XP_006244257.1;XP_008764939.1;XP_008764940.1;XP_008764941.1;XP_008764942.1;XP_008764943.1;XP_008764944.1;XP_008764945.1;XP_017451260.1;XP_017451261.1;XP_017451262.1	1.76194	1529.15	0.192229	4.251	2.12818e-05	8.90748e-05	protein_coding	T cell activation inhibitor, mitochondrial
362518	NM_001014190,XM_006238158,XM_006238159,XM_017593472,XM_017593473,XM_017593474	Tmem246	NP_001014212.1;XP_006238220.1;XP_006238221.1;XP_017448961.1;XP_017448962.1;XP_017448963.1	1.75994	114.415	0.318287	2.56223	0.0104001	0.0255259	protein_coding	transmembrane protein 246
500261	NM_001030045,XM_006236927,XM_006236928,XM_006236929,XM_008763133,XM_017592832	Magi1	NP_001025216.1;XP_006236989.1;XP_006236990.1;XP_006236991.1;XP_008761355.1;XP_017448321.1	1.75841	580.618	0.199826	4.07488	4.60386e-05	0.000183127	protein_coding	membrane associated guanylate kinase, WW and PDZ domain containing 1
306091	NM_001191688,XM_008770867,XM_017599710,XM_017599711,XM_017599712,XM_017599713	Pcdh9	NP_001178617.1;XP_008769089.2;XP_017455199.1;XP_017455200.1;XP_017455201.1;XP_017455202.1	1.7582	306.012	0.199588	4.0789	4.52488e-05	0.000180086	protein_coding	protocadherin 9
100174910	NM_001131003,XM_006254736,XM_006254737,XM_006254738,XM_006254739,XM_006254740,XM_006254741,XM_008772078,XM_008772079	LOC100174910	NP_001124475.1;XP_006254798.2;XP_006254799.2;XP_006254800.1;XP_006254801.1;XP_006254802.1;XP_006254803.1;XP_008770300.1;XP_008770301.1	1.75797	761.317	0.225576	3.60814	0.000308402	0.0010729	protein_coding	glutaredoxin-like protein
24424	NM_177426,XM_017590627	Gstm2	NP_803175.1;XP_017446116.1	1.75745	4967.72	0.127255	6.39255	1.63146e-10	1.17915e-09	protein_coding	glutathione S-transferase mu 2
100912062	XM_017599499	LOC100912062	XP_017454988.1	1.75723	79.5967	0.302018	2.69289	0.00708349	0.0182132	protein_coding	uncharacterized LOC100912062
290923	NM_001031641,XM_006253111	Aga	NP_001026811.1;XP_006253173.1	1.75684	8287.48	0.111432	7.29578	2.96945e-13	2.6026e-12	protein_coding	aspartylglucosaminidase
499106	XR_001835698,XR_001835699	RGD1560854	.	1.75411	187.344	0.237607	3.41211	0.000644626	0.00209967	misc_RNA	similar to FLJ41131 protein, transcript variant X2
500392	NM_001024340,XM_006237781,XM_006237782,XM_006237784,XM_006237785,XM_006237787,XM_006237788,XM_006237789	Mcmdc2	NP_001019511.2;XP_006237843.1;XP_006237844.1;XP_006237846.1;XP_006237847.1;XP_006237849.1;XP_006237850.1;XP_006237851.1	1.75219	160.392	0.28333	2.8559	0.00429154	0.0117147	protein_coding	minichromosome maintenance domain containing 2
102550588	XM_008765078	LOC102550588	XP_008763300.1	1.75141	175.071	0.271917	2.9734	0.00294518	0.00835787	protein_coding	zinc finger protein 709-like, transcript variant X1
498160	NM_001025760	Zkscan1	NP_001020931.1	1.75111	1470.34	0.154264	5.23953	1.6099e-07	8.8263e-07	protein_coding	zinc finger with KRAB and SCAN domains 1
502091	XM_017600409	Rnf122	XP_017455898.1	1.74928	264.548	0.217985	3.701	0.000214754	0.000770027	protein_coding	ring finger protein 122, transcript variant X1
171060	NM_133538,XM_006257427,XM_006257428,XM_006257430,XM_006257431,XM_008773388,XM_008773389,XM_008773390	Il13ra2	NP_598222.2;XP_006257489.1;XP_006257490.1;XP_006257492.1;XP_006257493.1;XP_008771610.1;XP_008771611.1;XP_008771612.1	1.74656	154.581	0.339111	2.37243	0.0176715	0.0406641	protein_coding	interleukin 13 receptor subunit alpha 2
266792	XM_017600783,XM_017600784,XM_017600785,XM_017600786,XM_017600787,XM_017600788,XM_017600789,XM_017600790,XM_017600791,XM_017600792	Zscan26	XP_017456272.1;XP_017456273.1;XP_017456274.1;XP_017456275.1;XP_017456276.1;XP_017456277.1;XP_017456278.1;XP_017456279.1;XP_017456280.1;XP_017456281.1	1.74601	4363.11	0.177581	4.52785	5.95868e-06	2.69748e-05	protein_coding	zinc finger and SCAN domain containing 26, transcript variant X9
170916	NM_133404	Lonp1	NP_596895.1	1.74546	6377.53	0.239134	3.36051	0.000777994	0.00249644	protein_coding	lon peptidase 1, mitochondrial
686087	XM_006251400,XM_008770405,XM_017599511	LOC686087	XP_006251462.1;XP_008768627.1;XP_017455000.1	1.74393	1056.87	0.19383	4.13941	3.48207e-05	0.000141184	protein_coding	similar to motile sperm domain containing 1, transcript variant X3
117560	NM_057211	Klf9	NP_476559.1	1.74175	974.739	0.163928	4.88346	1.04241e-06	5.20113e-06	protein_coding	Kruppel-like factor 9
500572	NM_001191983	Otud3	NP_001178912.1	1.74131	364.525	0.240552	3.32642	0.000879703	0.00279078	protein_coding	OTU deubiquitinase 3
24781	NM_017049,XM_006245149,XM_017596276,XM_017596277,XM_017596278,XM_017596279,XM_017596280,XM_017596281	Slc4a3	NP_058745.1;XP_006245211.1;XP_017451765.1;XP_017451766.1;XP_017451767.1;XP_017451768.1;XP_017451769.1;XP_017451770.1	1.73964	206.597	0.250176	3.1929	0.00140849	0.00430919	protein_coding	solute carrier family 4 member 3
317312	NM_001014107,XM_006257633,XM_006257634,XM_017602055	Mospd1	NP_001014129.1;XP_006257695.1;XP_006257696.1;XP_017457544.1	1.73937	2069.56	0.159048	5.02093	5.14232e-07	2.65399e-06	protein_coding	motile sperm domain containing 1
360772	NM_001008363	Zfand2a	NP_001008364.1	1.73867	6239.77	0.104662	7.62439	2.452e-14	2.30339e-13	protein_coding	zinc finger AN1-type containing 2A
100362202	XM_003749532	Znf408	XP_003749580.1	1.73782	321.829	0.219522	3.63189	0.000281355	0.00098772	protein_coding	zinc finger protein 408
300719	NM_001015010,XM_006243071	Cib2	NP_001015010.1;XP_006243133.1	1.73576	303.067	0.191762	4.14874	3.34317e-05	0.000135745	protein_coding	calcium and integrin binding family member 2
100910577	XM_003750272,XM_006240826	LOC100910577	XP_003750320.1;XP_006240888.1	1.73275	425.376	0.223925	3.54165	0.000397629	0.00135198	protein_coding	zinc finger protein 709-like, transcript variant X2
24567	NM_138826	Mt1	NP_620181.1	1.73243	607.545	0.212051	3.73873	0.00018495	0.000671774	protein_coding	metallothionein 1
302559	NM_001013958,XM_006256710,XM_006256712,XM_006256713,XM_006256714,XM_008773071	Wdr45	NP_001013980.1;XP_006256772.1;XP_006256774.1;XP_006256775.1;XP_006256776.1;XP_008771293.1	1.73211	1426.49	0.128442	6.17031	6.81547e-10	4.68379e-09	protein_coding	WD repeat domain 45
100912622	XR_591358	LOC100912622	.	1.72879	218.884	0.220949	3.57442	0.000351011	0.00120904	lncRNA	uncharacterized LOC100912622
316412	NM_001108220,XM_006244975,XM_006244976,XM_006244977	Tmem237	NP_001101690.1;XP_006245037.1;XP_006245038.1;XP_006245039.1	1.72793	2348.24	0.129837	6.07721	1.22293e-09	8.19501e-09	protein_coding	transmembrane protein 237
294708	NM_181629,XM_006231882,XM_006231883	Sgtb	NP_853660.1;XP_006231944.1;XP_006231945.1	1.72792	1062.03	0.148893	5.29934	1.16221e-07	6.46127e-07	protein_coding	small glutamine rich tetratricopeptide repeat containing beta
108348131	XM_017596804	Slc40a1	XP_017452293.1	1.72437	526.521	0.163574	4.80561	1.54283e-06	7.5552e-06	protein_coding	solute carrier family 40 member 1
286978	NM_173313	Tmsbl1	NP_775435.1	1.72428	1158.85	0.259	3.03471	0.00240769	0.00696	protein_coding	thymosin beta-like protein 1
25328	NM_012857,XM_017599994	Lamp1	NP_036989.1;XP_017455483.1	1.72194	79225.4	0.120091	6.52868	6.63511e-11	4.94857e-10	protein_coding	lysosomal-associated membrane protein 1
500726	XM_008764990,XM_008764991,XM_017594520	Cep170b	XP_008763212.1;XP_008763213.1;XP_017450009.1	1.72124	731.627	0.276887	2.82947	0.00466245	0.0126232	protein_coding	centrosomal protein 170B, transcript variant X1
100363405	gene-LOC100363405	LOC100363405	.	1.71955	264.372	0.23078	3.38864	0.000702407	0.00227282	pseudogene	hypothetical LOC100363405
108348123	XM_006250613	LOC108348123	XP_006250675.2	1.71886	110.93	0.287179	2.72113	0.00650595	0.0168866	protein_coding	zinc finger protein 431-like, transcript variant X1
360848	NM_001077826	Shisa4	NP_001071294.1	1.71786	1621.13	0.187913	4.15411	3.26551e-05	0.000132913	protein_coding	shisa family member 4
50662	NM_017325,XM_008768598,XM_008768599,XM_017598053	Runx1	NP_059021.1;XP_008766820.2;XP_008766821.2;XP_017453542.1	1.71667	1263.59	0.166985	4.66875	3.03035e-06	1.43279e-05	protein_coding	runt-related transcription factor 1
310244	NM_001107661,XM_006232144	Zc2hc1a	NP_001101131.1;XP_006232206.1	1.71642	4255.98	0.129435	6.0216	1.72699e-09	1.1396e-08	protein_coding	zinc finger, C2HC-type containing 1A
103690142	XR_596617	LOC103690142	.	1.71604	1657.6	0.187006	4.1661	3.09859e-05	0.000126499	lncRNA	uncharacterized LOC103690142
289928	NM_001106026,XM_006251730,XM_006251731,XM_006251732,XM_006251733,XM_006251736,XM_017599609	RGD1306063	NP_001099496.1;XP_006251792.1;XP_006251793.1;XP_006251794.1;XP_006251795.1;XP_006251798.1;XP_017455098.1	1.71578	1757.31	0.138402	5.62753	1.82812e-08	1.09718e-07	protein_coding	similar to HT021
246760	NM_145673,XM_006248915	Mafk	NP_663706.2;XP_006248977.1	1.71392	1685.04	0.145918	5.32694	9.98803e-08	5.60084e-07	protein_coding	MAF bZIP transcription factor K
294408	NM_001106389	Asf1a	NP_001099859.1	1.71365	1957.16	0.149287	5.20521	1.93776e-07	1.05307e-06	protein_coding	anti-silencing function 1A histone chaperone
362483	NM_001007746,XM_006237865,XM_006237871,XM_017593686	MGC94199	NP_001007747.1;XP_006237927.1	1.71359	1521.37	0.159179	4.88142	1.05326e-06	5.24788e-06	protein_coding	similar to RIKEN cDNA 2610301B20; EST AI428449
24924	NM_017066,XM_017592475	Ptn	NP_058762.1;XP_017447964.1	1.71239	646.119	0.189014	4.10558	4.03307e-05	0.000162141	protein_coding	pleiotrophin
29260	NM_019178	Tlr4	NP_062051.1	1.71069	3617.21	0.162319	4.77197	1.82435e-06	8.86684e-06	protein_coding	toll-like receptor 4
114515	NM_053723	Lancl1	NP_446175.1	1.7103	1457.73	0.135237	5.72512	1.03363e-08	6.36613e-08	protein_coding	LanC like 1
292935	NM_001106263,XM_006229249,XM_006229250,XM_006229251	Htatip2	NP_001099733.1;XP_006229311.1;XP_006229312.1;XP_006229313.1	1.70978	2624.05	0.119277	6.48752	8.72591e-11	6.43722e-10	protein_coding	HIV-1 Tat interactive protein 2
361970	NM_001108552	Trim2	NP_001102022.1	1.70937	1869.42	0.140978	5.48643	4.10141e-08	2.3833e-07	protein_coding	tripartite motif-containing 2
25690	NM_001308254,NM_001308255,NM_013149,NR_131775,NR_131776,XM_017594050	Ahr	NP_001295183.1;NP_001295184.1;NP_037281.3;XP_017449539.1	1.70777	5029.34	0.129692	5.95343	2.62584e-09	1.70746e-08	protein_coding	aryl hydrocarbon receptor
305811	NM_001013994,XM_008760113,XM_008760114,XM_008760115	Rcor2	NP_001014016.1;XP_008758335.1;XP_008758336.1;XP_008758337.1	1.70671	84.8208	0.302419	2.55015	0.0107676	0.0262787	protein_coding	REST corepressor 2
25245	NM_001270713,NM_173100	Bdkrb2	NP_001257642.1;NP_775123.2	1.7056	271.066	0.200245	3.84669	0.000119723	0.000448566	protein_coding	bradykinin receptor B2
171563	NM_138529,XM_006229244,XM_008759315,XM_017588740,XM_017588741,XM_017588742,XM_017588743,XM_017588744,XM_017588745,XM_017588746,XM_017588747,XM_017588748,XM_017588749	Nav2	NP_612538.1;XP_006229306.1;XP_008757537.1;XP_017444229.1;XP_017444230.1;XP_017444231.1;XP_017444232.1;XP_017444233.1;XP_017444234.1;XP_017444235.1;XP_017444236.1;XP_017444237.1;XP_017444238.1	1.70555	351.316	0.231376	3.32896	0.000871715	0.00276941	protein_coding	neuron navigator 2
362535	NM_001025022,XM_017593479	Lurap1l	NP_001020193.1;XP_017448968.1	1.70547	849.993	0.146459	5.25862	1.45139e-07	7.98798e-07	protein_coding	leucine rich adaptor protein 1-like
303419	NM_001013971	Cuedc1	NP_001013993.1	1.70491	420.619	0.234058	3.28849	0.00100727	0.00316031	protein_coding	CUE domain containing 1
293060	NM_001011932	Btbd1	NP_001011932.1	1.70335	6015.96	0.130952	5.86762	4.42095e-09	2.81818e-08	protein_coding	BTB domain containing 1
24472	NM_031971	Hspa1a	NP_114177.2	1.7028	369.82	0.247678	3.10044	0.00193235	0.00572399	protein_coding	heat shock 70kD protein 1A
108348148	XM_017591333	Gstm3	XP_017446822.1	1.70171	3347.74	0.172805	4.43845	9.0611e-06	4.00655e-05	protein_coding	glutathione S-transferase mu 3
170673	NM_130829	Palm	NP_570842.1	1.70065	433.121	0.289335	2.64773	0.00810336	0.0205174	protein_coding	paralemmin
366170	XM_008762123,XM_008762124,XM_008762125	Tmem87a	XP_008760345.1;XP_008760346.1;XP_008760347.1	1.69816	7554.36	0.151925	5.02861	4.94038e-07	2.56181e-06	protein_coding	transmembrane protein 87A, transcript variant X2
102554200	gene-LOC102554200	LOC102554200	.	1.69777	1042.23	0.220504	3.46317	0.000533853	0.00176753	pseudogene	.
27080	NM_013221,XM_006239975	Hbp1	NP_037353.2;XP_006240037.1	1.69679	7391.82	0.136961	5.56949	2.55481e-08	1.51482e-07	protein_coding	HMG-box transcription factor 1
114123	NM_053664,XM_006233731,XM_006233732,XM_006233733	Sardh	NP_446116.1;XP_006233793.1;XP_006233794.1;XP_006233795.1	1.69549	3406.12	0.135509	5.62104	1.89815e-08	1.13777e-07	protein_coding	sarcosine dehydrogenase
359725	NM_182672,XM_017600162	Cbr4	NP_872613.1;XP_017455651.1	1.69402	1255.51	0.198269	3.83543	0.000125344	0.000468276	protein_coding	carbonyl reductase 4
114634	NM_053759	Six1	NP_446211.1	1.69385	1809.18	0.15264	4.98106	6.32377e-07	3.23563e-06	protein_coding	SIX homeobox 1
499253	NM_001127303	Itpripl2	NP_001120775.1	1.69341	715.276	0.237307	3.2023	0.00136334	0.0041836	protein_coding	inositol 1,4,5-trisphosphate receptor interacting protein-like 2
691538	NM_001100810,XM_006233211,XM_008761424,XM_008761425	Rnpc3	NP_001094280.1;XP_006233273.1;XP_008759646.1;XP_008759647.1	1.6927	1185.32	0.144548	5.2531	1.49562e-07	8.21869e-07	protein_coding	RNA-binding region (RNP1, RRM) containing 3
84431	NM_053407	Asah1	NP_445859.2	1.69213	38651.4	0.156742	4.84134	1.2897e-06	6.3703e-06	protein_coding	N-acylsphingosine amidohydrolase (acid ceramidase) 1
289180	XM_003751260,XM_006250191,XM_008769710,XM_008769712,XM_017598995	Gpr161	XP_003751308.1;XP_006250253.1;XP_008767932.1;XP_008767934.1;XP_017454484.1	1.69202	371.812	0.174394	4.35079	1.35645e-05	5.82622e-05	protein_coding	G protein-coupled receptor 161, transcript variant X5
83467	NM_031321	Slit3	NP_112611.1	1.69155	851.626	0.211944	3.57806	0.000346156	0.00119433	protein_coding	slit guidance ligand 3
305284	gene-RGD1561589	RGD1561589	.	1.69019	210.976	0.298557	2.53616	0.0112075	0.0272219	pseudogene	.
313529	NM_001107964,XM_006238665,XM_006238666,XM_017593389,XM_017593390	Tmem53	NP_001101434.1;XP_006238727.1;XP_006238728.1;XP_017448878.1;XP_017448879.1	1.6894	197.226	0.238397	3.17334	0.00150695	0.00457215	protein_coding	transmembrane protein 53
108351468	gene-LOC108351468	LOC108351468	.	1.68924	77.4995	0.304156	2.48679	0.0128903	0.0308105	pseudogene	.
305880	NM_001037777,XM_017599683	Lrp10	NP_001032866.1;XP_017455172.1	1.68922	1212.9	0.227969	3.31782	0.000907222	0.0028717	protein_coding	LDL receptor related protein 10
117521	XM_008766363,XM_008766364,XM_008766365,XM_017596038,XR_001839388	Scaper	XP_008764585.1;XP_008764586.1;XP_008764587.1;XP_017451527.1	1.68871	1109.74	0.183912	4.11021	3.95296e-05	0.000159055	protein_coding	S-phase cyclin A-associated protein in the ER, transcript variant X3
317341	NM_001135997	Ube2q2l	NP_001129469.1	1.68789	543.202	0.196691	3.83965	0.000123212	0.000460792	protein_coding	ubiquitin-conjugating enzyme E2Q family member 2-like
25438	NM_012949,XM_006246599,XM_006246600	Eno3	NP_037081.2;XP_006246661.1;XP_006246662.1	1.68648	1137.75	0.165775	4.54841	5.40529e-06	2.46575e-05	protein_coding	enolase 3
24941	NM_052803,XM_006256995,XM_006256997,XM_008773334	Atp7a	NP_434690.1;XP_006257057.1;XP_006257059.1;XP_008771556.1	1.68422	4994.72	0.125971	5.97023	2.36921e-09	1.54835e-08	protein_coding	ATPase copper transporting alpha
362246	NM_001270947,XM_003749598,XM_006235327	Tp53inp2	NP_001257876.1;XP_003749646.1;XP_006235389.1	1.68217	4139.19	0.155181	4.83515	1.33044e-06	6.5602e-06	protein_coding	tumor protein p53 inducible nuclear protein 2
299196	NM_001013100,XR_001838164	Abcd4	NP_001013118.2	1.68208	1335.21	0.16395	4.57606	4.73826e-06	2.17819e-05	protein_coding	ATP binding cassette subfamily D member 4
362490	NM_001024900	Tmem55a	NP_001020071.1	1.68008	4225.01	0.158794	4.71381	2.43126e-06	1.1642e-05	protein_coding	transmembrane protein 55A
94196	NM_053588	Rnf138	NP_446040.1	1.67989	892.003	0.17277	4.3316	1.48027e-05	6.32183e-05	protein_coding	ring finger protein 138
29495	NM_019621,XM_006246684,XM_006246687,XM_008767809,XM_017597176,XR_357666	Dlg4	NP_062567.1;XP_006246746.1;XP_006246749.1;XP_008766031.2;XP_017452665.1	1.67983	941.462	0.159364	4.69562	2.65804e-06	1.26811e-05	protein_coding	discs large MAGUK scaffold protein 4
108348059	XM_006238295	LOC108348059	XP_006238357.1	1.67981	384.107	0.188907	3.9612	7.45752e-05	0.00028765	protein_coding	lysine-specific demethylase 4C-like
25260	NM_053293,XM_008772859,XM_008772860,XM_008772861	Gstt1	NP_445745.1;XP_008771081.2;XP_008771082.1;XP_008771083.1	1.67948	425.912	0.170158	4.39601	1.10257e-05	4.8008e-05	protein_coding	glutathione S-transferase theta 1
308361	NM_001107477,XM_006228109,XM_006228110	Zfp329	NP_001100947.1;XP_006228171.1;XP_006228172.1	1.6791	1408.56	0.167667	4.45936	8.22046e-06	3.66096e-05	protein_coding	zinc finger protein 329
290783	NM_001004212,XM_008771294	Tusc3	NP_001004212.1;XP_008769516.1	1.67867	4423.69	0.145499	5.13629	2.80216e-07	1.49883e-06	protein_coding	tumor suppressor candidate 3
103690140	gene-LOC103690140	LOC103690140	.	1.67843	110.78	0.259041	2.88415	0.0039247	0.010821	pseudogene	.
298189	NM_001106666,XM_008763775,XM_008763776,XM_008763777,XM_017593257,XM_017593258,XM_017593259	Bnc2	NP_001100136.1;XP_008761997.2;XP_008761998.2;XP_008761999.2;XP_017448746.1;XP_017448747.1;XP_017448748.1	1.67828	1137.56	0.14222	5.25235	1.50172e-07	8.24906e-07	protein_coding	basonuclin 2
297096	NM_001013085,XM_006236486,XM_006236488,XM_006236489,XM_006236490	Snx10	NP_001013103.1;XP_006236548.1;XP_006236550.1;XP_006236551.1;XP_006236552.1	1.67684	4464.76	0.154036	4.84136	1.28956e-06	6.3703e-06	protein_coding	sorting nexin 10
114111	NM_053653	Vegfc	NP_446105.1	1.67516	1098.61	0.163016	4.56579	4.97606e-06	2.2831e-05	protein_coding	vascular endothelial growth factor C
688510	XM_006235650,XM_017592290,XM_017592291,XM_017592292,XM_017592293,XM_017592294,XM_017592295	Fam65c	XP_006235712.1;XP_017447779.1;XP_017447780.1;XP_017447781.1;XP_017447782.1;XP_017447783.1;XP_017447784.1	1.67073	179.165	0.225254	3.28729	0.00101155	0.00317307	protein_coding	family with sequence similarity 65, member C, transcript variant X6
81675	NM_031043,XM_017591132	Gyg1	NP_112305.1;XP_017446621.1	1.66963	6960.39	0.118525	6.23947	4.39043e-10	3.0705e-09	protein_coding	glycogenin 1
170612	rna-Trny	Trny	.	1.66926	163.136	0.269346	2.74447	0.00606096	0.0159258	tRNA	tRNA-Tyr
360639	NM_001007724,XM_006247532,XM_008768293,XM_017597406	Dcakd	NP_001007725.1;XP_006247594.1;XP_008766515.1;XP_017452895.1	1.66817	228.948	0.280662	2.63046	0.00852698	0.0214302	protein_coding	dephospho-CoA kinase domain containing
289052	NM_001191670,XM_006249937,XM_006249938,XM_006249939,XM_006249940	Zbtb41	NP_001178599.1;XP_006249999.1;XP_006250000.1;XP_006250001.1;XP_006250002.1	1.66777	4944.67	0.139777	5.27922	1.29735e-07	7.17899e-07	protein_coding	zinc finger and BTB domain containing 41
246074	NM_139192,XM_006231433	Scd	NP_631931.2;XP_006231495.1	1.66736	18442.8	0.109788	6.71811	1.84098e-11	1.43613e-10	protein_coding	stearoyl-CoA desaturase
81024	NM_030844,XM_006236092,XM_006236093,XM_006236094,XM_006236095,XM_008762728	Ica1	NP_110471.2;XP_006236154.1;XP_006236155.1;XP_006236156.1;XP_006236157.1;XP_008760950.1	1.66734	621.055	0.166585	4.42747	9.53432e-06	4.19628e-05	protein_coding	islet cell autoantigen 1
65142	NM_031711,XM_006230899	Arl2	NP_113899.1;XP_006230961.1	1.66701	925.115	0.137936	5.34494	9.04494e-08	5.09403e-07	protein_coding	ADP-ribosylation factor like GTPase 2
307180	NM_001024998,XM_008771497	Txndc15	NP_001020169.1;XP_008769719.1	1.66585	4327.21	0.135645	5.42782	5.70464e-08	3.28282e-07	protein_coding	thioredoxin domain containing 15
170840	NM_133315	Slc40a1	NP_579849.2	1.66546	412.638	0.165883	4.43637	9.14869e-06	4.03777e-05	protein_coding	solute carrier family 40 member 1
294673	NM_001011946	Hexb	NP_001011946.1	1.66436	10737.3	0.164922	4.45645	8.33291e-06	3.70409e-05	protein_coding	hexosaminidase subunit beta
103691906	NR_126577,NR_126578	Lnc134	.	1.66314	333.531	0.219042	3.35053	0.000806585	0.00258296	lncRNA	long non-coding RNA 134
288993	NM_001105950,XM_006249671,XM_017598688	Slc35f5	NP_001099420.1;XP_006249733.1;XP_017454177.1	1.66157	3776.13	0.127898	5.72761	1.01856e-08	6.28501e-08	protein_coding	solute carrier family 35, member F5
300317	NM_001134529,XM_006241976,XM_006241977,XM_006241978,XM_006241981,XM_006241982,XM_006241983,XM_008765710	Kctd17	NP_001128001.1;XP_006242038.2;XP_006242039.2;XP_006242040.2;XP_006242043.2;XP_006242044.2;XP_006242045.2;XP_008763932.2	1.65972	265.24	0.222589	3.28381	0.00102414	0.00321043	protein_coding	potassium channel tetramerization domain containing 17
56010	NM_019376,XM_006249184	Ywhag	NP_062249.1;XP_006249246.2	1.65936	9765.15	0.178156	4.10104	4.11298e-05	0.000165028	protein_coding	tyrosine 3-monooxygenase/tryptophan 5-monooxygenase activation protein, gamma
363448	NM_001013228	Dynlt3	NP_001013246.1	1.65882	5282.85	0.174817	4.17667	2.95802e-05	0.000121211	protein_coding	dynein light chain Tctex-type 3
309146	gene-Fam18b-ps1	Fam18b-ps1	.	1.65761	277.688	0.225108	3.23892	0.00119984	0.00372031	pseudogene	family with sequence similarity 18, member B, pseudogene 1
295952	NM_001106491	RGD1309730	NP_001099961.2	1.65615	1364.09	0.145843	4.99053	6.02138e-07	3.08534e-06	protein_coding	similar to RIKEN cDNA B230118H07
116482	NM_053798	Sacm1l	NP_446250.1	1.65591	11268.8	0.15425	4.71715	2.39176e-06	1.14643e-05	protein_coding	SAC1 suppressor of actin mutations 1-like (yeast)
100909912	XR_001837366,XR_145907,XR_352829,XR_591855	LOC100909912	.	1.65301	591.81	0.194754	3.72313	0.000196769	0.000712165	lncRNA	uncharacterized LOC100909912, transcript variant X4
498823	NM_001190372	Ankrd29	NP_001177301.1	1.65276	274.667	0.249952	2.90007	0.00373075	0.0103463	protein_coding	ankyrin repeat domain 29
108348118	XM_017589945	LOC108348118	XP_017445434.1	1.65256	9528.71	0.112138	6.46258	1.02934e-10	7.56229e-10	protein_coding	leucyl-cystinyl aminopeptidase, transcript variant X1
310811	NM_001025688	Palmd	NP_001020859.1	1.65188	801.013	0.16299	4.44268	8.88455e-06	3.93336e-05	protein_coding	palmdelphin
366434	XM_006238579,XM_008763951,XM_345561	Btf3l4	XP_006238641.1;XP_008762173.1;XP_345562.4	1.65176	2848	0.205534	3.52254	0.000427434	0.00144436	protein_coding	basic transcription factor 3-like 4, transcript variant X1
102551980	XM_017597765	LOC102551980	XP_017453254.1	1.65128	419.199	0.235041	3.07853	0.00208022	0.00611755	protein_coding	uncharacterized LOC102551980
314718	NM_001108081,XM_006241243	Actr6	NP_001101551.1;XP_006241305.1	1.65105	2713.41	0.152439	4.74542	2.08079e-06	1.00481e-05	protein_coding	ARP6 actin-related protein 6 homolog
313388	NM_001191574,XM_006238427,XM_006238428,XM_006238429,XM_006238430,XM_006238431,XM_006238432,XM_008763869,XM_008763870	Dock7	NP_001178503.1;XP_006238489.1;XP_006238490.1;XP_006238491.1;XP_006238492.1;XP_006238493.1;XP_006238494.1;XP_008762091.1;XP_008762092.1	1.65071	11189.4	0.102455	7.05761	1.69391e-12	1.41507e-11	protein_coding	dedicator of cytokinesis 7
24650	NM_001257352,XM_008767538,XM_008767539,XM_008767540,XM_008767541	Pkd1	NP_001244281.1;XP_008765760.1;XP_008765761.1;XP_008765762.1;XP_008765763.1	1.65068	4268.63	0.194361	3.72019	0.000199074	0.000719595	protein_coding	polycystic kidney disease 1
25095	NM_031544,XM_006230010,XM_006230011,XM_006230012,XM_006230013,XM_006230014,XM_006230015,XM_008759688,XM_017588806	Ampd3	NP_113732.1;XP_006230072.1;XP_006230073.1;XP_006230074.1;XP_006230075.1;XP_006230076.1;XP_006230077.1;XP_008757910.1;XP_017444295.1	1.65014	644.959	0.174094	4.15056	3.31662e-05	0.000134782	protein_coding	adenosine monophosphate deaminase 3
24307	NM_016999,XR_001837834	Cyp4b1	NP_058695.2	1.6499	666.673	0.147029	4.91316	8.962e-07	4.51584e-06	protein_coding	cytochrome P450, family 4, subfamily b, polypeptide 1
366186	gene-LOC366186	LOC366186	.	1.64965	101.271	0.308929	2.33763	0.0194064	0.0441574	pseudogene	.
64322	NM_022526	Dap	NP_071971.1	1.64947	7229.72	0.127152	5.67826	1.36074e-08	8.27824e-08	protein_coding	death-associated protein
364879	NM_001014242	Isoc1	NP_001014264.1	1.64881	2412.85	0.146382	4.92838	8.29129e-07	4.19418e-06	protein_coding	isochorismatase domain containing 1
307098	NM_001039023,XM_006254206	Net1	NP_001034112.1;XP_006254268.1	1.6473	1987.58	0.130348	5.5245	3.30429e-08	1.94124e-07	protein_coding	neuroepithelial cell transforming 1
100909445	XM_006237922	Ube2w	XP_006237984.2	1.64493	2698.15	0.149048	4.81741	1.4543e-06	7.1487e-06	protein_coding	ubiquitin-conjugating enzyme E2W, transcript variant X1
287361	NM_001271396,XM_006246450,XM_006246451,XM_006246452,XM_008767781	Zfp496	NP_001258325.1;XP_006246512.1;XP_006246513.1;XP_006246514.1;XP_008766003.1	1.64445	660.796	0.234379	3.06173	0.00220064	0.00643584	protein_coding	zinc finger protein 496
681217	XM_017592985,XM_017592986,XM_017592987,XM_017592988,XM_017592989,XM_017592990	Zfp862	XP_017448474.1;XP_017448475.1;XP_017448476.1;XP_017448477.1;XP_017448478.1;XP_017448479.1	1.64411	932.039	0.165652	4.33022	1.48962e-05	6.35419e-05	protein_coding	zinc finger protein 862, transcript variant X4
100911881	XM_006230603,XM_006230604,XM_008760034,XM_008760035,XR_590539	LOC100911881	XP_006230665.1;XP_006230666.1;XP_008758256.1;XP_008758257.1	1.64402	3584.98	0.124825	5.74587	9.14486e-09	5.66735e-08	protein_coding	chitinase domain-containing protein 1-like, transcript variant X5
362859	NM_001108740,XM_008765245	Ckap4	NP_001102210.1;XP_008763467.1	1.64387	4152.15	0.156206	4.5907	4.41758e-06	2.04329e-05	protein_coding	cytoskeleton-associated protein 4
102555797	XR_354106	LOC102555797	.	1.6435	740.486	0.209848	3.41565	0.000636307	0.00207542	lncRNA	uncharacterized LOC102555797
298575	NM_001106694	Pink1	NP_001100164.1	1.64218	1003.72	0.193518	3.69794	0.000217356	0.000778182	protein_coding	PTEN induced putative kinase 1
24382	NM_001145840,XM_006234721,XM_006234722,XR_352522	Ganc	NP_001139312.1;XP_006234783.1;XP_006234784.1	1.64117	817.478	0.145942	4.89735	9.71393e-07	4.87063e-06	protein_coding	glucosidase, alpha; neutral C
102555037	XR_592227	LOC102555037	.	1.64116	178.477	0.294223	2.42916	0.0151339	0.0355066	lncRNA	uncharacterized LOC102555037
362409	NM_001108639	Sumf1	NP_001102109.1	1.64038	4151.78	0.127417	5.60388	2.09606e-08	1.25062e-07	protein_coding	sulfatase modifying factor 1
100911865	XM_003749100	LOC100911865	XP_003749148.2	1.63833	610.955	0.163964	4.34379	1.40044e-05	5.99886e-05	protein_coding	TBC1 domain family member 12-like
684327	XM_003751727,XM_017600779	LOC684327	XP_017456268.1	1.63666	439.466	0.186394	3.81316	0.000137199	0.000509893	protein_coding	similar to inter-alpha (globulin) inhibitor H5, transcript variant X2
360549	NM_001012139,XM_008767838,XM_008767839	Plscr3	NP_001012139.1;XP_008766060.1;XP_008766061.1	1.63665	460.207	0.259331	2.74069	0.00613105	0.0160803	protein_coding	phospholipid scramblase 3
291031	NM_001305175,XM_008771560	Fam8a1	NP_001292104.1;XP_008769782.1	1.63588	3940.72	0.137779	5.15364	2.55479e-07	1.37425e-06	protein_coding	family with sequence similarity 8, member A1
102553640	gene-LOC102553640	LOC102553640	.	1.63429	188.84	0.228853	3.09661	0.00195749	0.00578765	pseudogene	.
360590	NM_001108286,XM_006247097,XM_017597382	Ypel2	NP_001101756.1;XP_006247159.1;XP_017452871.1	1.63405	1258.54	0.143736	4.92883	8.27225e-07	4.18751e-06	protein_coding	yippee-like 2
361025	XM_017599843	Txndc16	XP_017455332.1	1.63384	2881.4	0.110185	6.42803	1.29266e-10	9.43362e-10	protein_coding	thioredoxin domain containing 16, transcript variant X1
362515	NM_001015028,XM_008763699,XM_008763700,XR_353968,XR_592494,XR_592495,XR_592496	Anks6	NP_001015028.2;XP_008761921.1;XP_008761922.1	1.63383	405.192	0.191207	3.70416	0.000212089	0.000761166	protein_coding	ankyrin repeat and sterile alpha motif domain containing 6
29527	NM_017232	Ptgs2	NP_058928.3	1.62808	1383.74	0.197091	3.56774	0.000360067	0.00123784	protein_coding	prostaglandin-endoperoxide synthase 2
363442	NM_001025027	Fundc1	NP_001020198.1	1.62794	886.315	0.171352	4.10295	4.07919e-05	0.000163903	protein_coding	FUN14 domain containing 1
246769	NM_001100825,NM_001276433	Hint3	NP_001094295.1;NP_001263362.1	1.62676	1769.79	0.220406	3.18503	0.00144738	0.00441394	protein_coding	histidine triad nucleotide binding protein 3
315914	XM_006234266,XM_236536	Morc4	XP_006234328.1;XP_236536.6	1.62464	880.023	0.137146	5.10491	3.30955e-07	1.75443e-06	protein_coding	MORC family CW-type zinc finger 4, transcript variant X1
29498	NM_017220	Pts	NP_058916.1	1.62411	1051.38	0.190578	3.67122	0.000241397	0.000857367	protein_coding	6-pyruvoyl-tetrahydropterin synthase
293628	NM_001047854,XM_006230548,XM_006230549,XR_590521	Chid1	NP_001041319.2;XP_006230610.1;XP_006230611.1	1.62407	3376.51	0.121564	5.75508	8.66012e-09	5.36928e-08	protein_coding	chitinase domain containing 1
682967	XM_006255036	Tmx3	XP_006255098.1	1.62386	19192.8	0.168372	4.15408	3.26597e-05	0.000132913	protein_coding	thioredoxin-related transmembrane protein 3, transcript variant X1
306587	NM_001014005,XM_006243774,XM_008766514	Tcta	NP_001014027.1;XP_006243836.1;XP_008764736.1	1.62379	2008.88	0.131859	5.30391	1.13345e-07	6.31862e-07	protein_coding	T-cell leukemia translocation altered
316102	NM_001024266,XM_006244191	Lztfl1	NP_001019437.1;XP_006244253.1	1.6237	1384.7	0.247741	2.82263	0.0047632	0.0128643	protein_coding	leucine zipper transcription factor-like 1
305974	NM_001135855,XM_006252204	Scara5	NP_001129327.1;XP_006252266.1	1.62313	6892.96	0.124168	5.62768	1.82646e-08	1.09665e-07	protein_coding	scavenger receptor class A, member 5
25405	NM_012923	Ccng1	NP_037055.1	1.6227	71416.8	0.155604	4.4883	7.17923e-06	3.22139e-05	protein_coding	cyclin G1
309035	NM_001024886,XM_008759750	Dcun1d3	NP_001020057.1;XP_008757972.1	1.62257	1758.44	0.137255	5.08743	3.62941e-07	1.91616e-06	protein_coding	defective in cullin neddylation 1 domain containing 3
24874	NM_052801	Vhl	NP_434688.1	1.62183	2481.45	0.13133	5.31198	1.08443e-07	6.05716e-07	protein_coding	von Hippel-Lindau tumor suppressor
116679	NM_053899	Cgrrf1	NP_446351.1	1.62098	1564.23	0.177746	3.92057	8.83401e-05	0.000337367	protein_coding	cell growth regulator with ring finger domain 1
303002	XM_002727755,XM_006246071,XM_220262	Rab11fip3	XP_002727801.1;XP_006246133.1;XP_220262.5	1.61898	648.968	0.205324	3.38532	0.000710951	0.00229734	protein_coding	RAB11 family interacting protein 3 (class II), transcript variant X2
361871	NM_001108540,XM_006231706,XM_006231708,XM_006231709,XM_006231711	Rfesd	NP_001102010.1;XP_006231768.1;XP_006231770.1;XP_006231771.1;XP_006231773.1	1.61801	701.805	0.2299	3.01968	0.00253046	0.00727258	protein_coding	Rieske (Fe-S) domain containing
108352782	XR_001841175	LOC108352782	.	1.61748	220.344	0.234457	2.95896	0.00308677	0.00870596	lncRNA	uncharacterized LOC108352782
288704	NM_001009630,XM_006249433	RGD1311899	NP_001009630.1;XP_006249495.1	1.61745	3125.87	0.109581	6.33063	2.44158e-10	1.73737e-09	protein_coding	similar to RIKEN cDNA 2210016L21 gene
312688	NM_001014058	Usp18	NP_001014080.1	1.61438	537.013	0.163129	4.23577	2.27769e-05	9.48869e-05	protein_coding	ubiquitin specific peptidase 18
100362321	XM_002728416	Smim19	XP_002728462.1	1.61062	1916.07	0.122301	5.62237	1.88359e-08	1.12952e-07	protein_coding	small integral membrane protein 19
681578	NM_001109444	Rnf13	NP_001102914.1	1.60973	6442.33	0.125168	5.48719	4.08382e-08	2.37501e-07	protein_coding	ring finger protein 13
100911914	XM_006231339,XM_008760390	LOC100911914	XP_006231401.1;XP_008758612.1	1.60968	172.113	0.220217	3.11861	0.00181705	0.0054004	protein_coding	TBC1 domain family member 12-like, transcript variant X2
83512	NM_031344,XM_008760244	Fads2	NP_112634.1;XP_008758466.1	1.60856	2197.13	0.144191	4.75597	1.97493e-06	9.56931e-06	protein_coding	fatty acid desaturase 2
501658	XM_006253301,XM_008771344	Vma21	XP_006253363.1;XP_008769566.1	1.60819	519.057	0.184166	3.72187	0.000197751	0.000715354	protein_coding	VMA21 vacuolar H+-ATPase homolog (S. cerevisiae), transcript variant X2
299159	NM_199386	Atp6v1d	NP_955418.1	1.60695	15221.6	0.133813	5.11403	3.15354e-07	1.67609e-06	protein_coding	ATPase H+ transporting V1 subunit D
103691238	XM_008759940,XM_017590234,XM_017590235	LOC103691238	XP_008758162.1;XP_017445723.1;XP_017445724.1	1.60671	299.08	0.184032	3.71732	0.000201345	0.000727063	protein_coding	zinc finger protein 239-like, transcript variant X3
295356	NM_001013913,XM_008761384,XM_008761385,XM_008761386,XM_008761389	Slc16a4	NP_001013935.1;XP_008759606.1;XP_008759607.1;XP_008759608.1;XP_008759611.1	1.60568	328.966	0.185898	3.67508	0.000237775	0.000845766	protein_coding	solute carrier family 16, member 4
298510	NM_001100538,XM_006238798,XM_006238799,XM_006238800,XM_006238801	Pabpc4	NP_001094008.1;XP_006238860.1;XP_006238861.1;XP_006238862.1;XP_006238863.1	1.60339	5646.71	0.154888	4.39751	1.09498e-05	4.77589e-05	protein_coding	poly(A) binding protein, cytoplasmic 4
360983	NM_001134730	Lgalsl	NP_001128202.1	1.60209	1336.71	0.185768	3.66025	0.000251968	0.000892242	protein_coding	galectin-like
362959	NM_001173370,XM_006242013,XM_006242014,XM_017594986	Tmem184b	NP_001166841.1;XP_006242075.1;XP_006242076.1;XP_017450475.1	1.60177	695.873	0.168323	4.03789	5.39345e-05	0.000212226	protein_coding	transmembrane protein 184B
311478	NM_001107783,XM_006235108,XM_006235109,XM_006235112,XM_006235113,XM_008762263,XM_008762264,XM_008762265,XM_008762266,XM_008762268,XM_017591761	Kif16b	NP_001101253.2;XP_006235170.1;XP_006235171.1;XP_006235174.1;XP_006235175.1;XP_008760485.1;XP_008760486.1;XP_008760487.1;XP_008760488.1;XP_008760490.1;XP_017447250.1	1.60113	2888.72	0.12295	5.52328	3.32737e-08	1.95341e-07	protein_coding	kinesin family member 16B
108353140	XM_017600757	LOC108353140	XP_017456246.1	1.60095	207.333	0.242816	2.79605	0.00517316	0.01383	protein_coding	enhancer of filamentation 1-like
100911221	XR_001838005,XR_001838006,XR_001838007,XR_001838008,XR_001838009,XR_001838010,XR_001838011,XR_001838012,XR_592625	LOC100911221	.	1.60082	308.467	0.208257	3.25947	0.00111621	0.00347613	lncRNA	uncharacterized LOC100911221, transcript variant X2
294421	NM_182951	Serinc1	NP_891996.1	1.60061	43639.7	0.174457	3.8899	0.000100284	0.000379627	protein_coding	serine incorporator 1
360955	NM_001134971	Man2b2	NP_001128443.1	1.5978	3378.68	0.214625	3.1501	0.00163213	0.00490809	protein_coding	mannosidase, alpha, class 2B, member 2
315992	XM_003750582,XM_006243865,XM_006243866,XM_006243867,XM_006243868,XM_017596127,XM_017596128	Dock3	XP_003750630.1;XP_006243927.1;XP_006243928.1;XP_006243929.1;XP_006243930.1;XP_017451616.1;XP_017451617.1	1.59777	109.529	0.264144	2.55943	0.0104845	0.025702	protein_coding	dedicator of cyto-kinesis 3, transcript variant X5
108348108	XM_017601842	LOC108348108	XP_017457331.1	1.59728	333.385	0.277328	2.43616	0.0148443	0.0348961	protein_coding	heat shock 70 kDa protein 1A
498850	NM_001037337	Pcdhga12	NP_001032414.1	1.59702	149.296	0.279133	2.41958	0.0155382	0.0363298	protein_coding	protocadherin gamma subfamily A, 12
303008	NM_001030034,XM_008767580,XM_017597234,XM_017597235,XM_017597236	Rhbdf1	NP_001025205.1;XP_008765802.1;XP_017452723.1;XP_017452724.1;XP_017452725.1	1.59695	622.574	0.202877	3.3287	0.000872529	0.00277111	protein_coding	rhomboid 5 homolog 1
498796	NM_001025034,XM_008771880,XM_008771881,XM_008771882,XM_008771883,XM_008771884,XM_017600646,XM_017600647,XM_017600648,XM_017600649,XM_017600650	Fam107b	NP_001020205.1;XP_008770102.1;XP_008770103.1;XP_008770104.1;XP_008770105.1;XP_008770106.1;XP_017456135.1;XP_017456136.1;XP_017456137.1;XP_017456138.1;XP_017456139.1	1.59671	3232.76	0.146667	4.60292	4.1661e-06	1.93324e-05	protein_coding	family with sequence similarity 107, member B
314979	XM_008765525,XM_017595234	Deptor	XP_008763747.1;XP_017450723.1	1.59586	5272.54	0.114723	5.87797	4.15338e-09	2.65593e-08	protein_coding	DEP domain containing MTOR-interacting protein, transcript variant X2
302931	NM_001106975,XM_006245785	Eef2kmt	NP_001100445.1;XP_006245847.1	1.59508	134.703	0.246598	2.7317	0.0063008	0.016443	protein_coding	eukaryotic elongation factor 2 lysine methyltransferase
309922	NM_001107645	Rhobtb3	NP_001101115.1	1.59332	3329.59	0.136196	4.93434	8.04237e-07	4.07984e-06	protein_coding	Rho-related BTB domain containing 3
306628	XM_008771417	Col4a2	XP_008769639.1	1.59273	12153.5	0.205851	3.2621	0.00110591	0.00344724	protein_coding	collagen, type IV, alpha 2, transcript variant X1
314325	NM_001134559,XM_008764793,XM_008764794,XM_017594155,XR_001838169,XR_001838170	Gpatch2l	NP_001128031.1;XP_008763015.1;XP_008763016.1;XP_017449644.1	1.59236	1320.77	0.132902	5.0501	4.41578e-07	2.30234e-06	protein_coding	G patch domain containing 2-like
290381	XM_008770921,XM_008770922,XM_008770923,XM_008770924,XM_017599916,XM_017599917	Vwa8	XP_008769144.1;XP_008769145.1;XP_008769146.1	1.59114	2708.99	0.147494	4.54297	5.54666e-06	2.52701e-05	protein_coding	von Willebrand factor A domain containing 8, transcript variant X4
362118	NM_001271232,XM_017591884	Mvb12b	NP_001258161.1;XP_017447373.1	1.59107	218.563	0.247286	2.70939	0.00674078	0.0174105	protein_coding	multivesicular body subunit 12B
305135	NM_001107204,XM_006250557,XM_017599161,XR_001841018,XR_001841019	Lrrc8b	NP_001100674.1;XP_006250619.1;XP_017454650.1	1.59001	1780.38	0.124534	5.37236	7.77143e-08	4.40989e-07	protein_coding	leucine rich repeat containing 8 family, member B
362164	NM_001271212	Atg13	NP_001258141.1	1.58933	456.208	0.228202	2.92907	0.00339983	0.00950247	protein_coding	autophagy related 13
103689984	XM_006231335,XM_008760385,XM_008760386	Tbc1d12	XP_006231397.1;XP_008758607.1;XP_008758608.1	1.58885	1293.43	0.151332	4.41403	1.01465e-05	4.44651e-05	protein_coding	TBC1 domain family, member 12, transcript variant X2
103692128	XM_008762947,XM_017592999	LOC103692128	XP_008761169.1;XP_017448488.1	1.58778	507.229	0.172155	3.8745	0.000106845	0.00040339	protein_coding	homeobox protein Hox-A9, transcript variant X2
85267	NM_053505	Slc24a3	NP_445957.2	1.58744	815.525	0.18262	3.65076	0.000261463	0.000922887	protein_coding	solute carrier family 24 member 3
102552527	XM_006228079	LOC102552527	XP_006228141.3	1.58545	650.133	0.211513	3.1435	0.00166941	0.00500752	protein_coding	zinc finger protein 420-like, transcript variant X1
100362710	XM_006227902,XM_006227904,XM_008758738,XM_017589890,XM_017589891,XM_017589892,XM_017589893	Tiam2	XP_006227964.1;XP_006227966.1;XP_008756960.1;XP_017445379.1;XP_017445380.1;XP_017445381.1;XP_017445382.1	1.58455	1599.03	0.134619	4.93299	8.09822e-07	4.10554e-06	protein_coding	T-cell lymphoma invasion and metastasis 2, transcript variant X2
310670	NM_001034012,XM_008761307,XM_017590903,XM_017590904,XM_017590905,XM_017590906,XM_017590907,XM_017590908,XR_001836465	Adamtsl4	NP_001029184.1;XP_008759529.2;XP_017446392.1;XP_017446393.1;XP_017446394.1;XP_017446395.1;XP_017446396.1;XP_017446397.1	1.58403	733.068	0.243184	2.72881	0.00635626	0.0165644	protein_coding	ADAMTS-like 4
103694506	XM_008773483	LOC103694506	XP_008771705.1	1.58343	600.091	0.195441	3.39259	0.000692343	0.00224127	protein_coding	ubiquitin-conjugating enzyme E2 W, transcript variant X1
246211	NM_139329,XM_006230212	Hsd3b7	NP_647545.1;XP_006230274.1	1.58288	2596.09	0.119591	5.54014	3.02222e-08	1.78381e-07	protein_coding	hydroxy-delta-5-steroid dehydrogenase, 3 beta- and steroid delta-isomerase 7
362719	XM_017594536	Asap2	XP_017450025.1	1.58258	256.848	0.257464	2.57232	0.010102	0.0248756	protein_coding	ArfGAP with SH3 domain, ankyrin repeat and PH domain 2, transcript variant X1
100911432	XR_145865	LOC100911432	.	1.58174	191.603	0.226115	2.92557	0.00343825	0.00960233	lncRNA	uncharacterized LOC100911432, transcript variant X1
302497	gene-RGD1560124	RGD1560124	.	1.5817	322.065	0.182268	3.62915	0.000284359	0.000996548	pseudogene	.
288740	NM_001105936	Iscu	NP_001099406.1	1.57917	4678.48	0.132189	4.98658	6.14578e-07	3.14681e-06	protein_coding	iron-sulfur cluster assembly enzyme
360547	NM_001108278,XM_006246743,XM_006246744,XM_008767837	Sat2	NP_001101748.1;XP_006246805.2;XP_006246806.1;XP_008766059.2	1.57761	2366.86	0.145954	4.50648	6.59117e-06	2.96873e-05	protein_coding	spermidine/spermine N1-acetyltransferase family member 2
299707	NM_001106776,XM_006241199	Ccdc53	NP_001100246.1;XP_006241261.1	1.57695	4503.78	0.160395	4.097	4.18544e-05	0.000167886	protein_coding	coiled-coil domain containing 53
25414	NM_012931,XM_006255628,XM_006255629	Bcar1	NP_037063.1;XP_006255690.1;XP_006255691.1	1.57426	1069.2	0.172325	3.79906	0.000145244	0.000537269	protein_coding	BCAR1, Cas family scaffolding protein
363058	NM_001012201,XM_006242944,XM_006242946,XM_006242947,XM_006242948,XM_017595728,XM_017595729,XR_001839195,XR_001839196,XR_001839197	Cadm1	NP_001012201.1;XP_006243006.1;XP_006243008.1;XP_006243009.1;XP_006243010.1;XP_017451217.1;XP_017451218.1	1.57415	1350.68	0.14967	4.37346	1.22294e-05	5.2972e-05	protein_coding	cell adhesion molecule 1
499690	NM_001135260	Tmem167b	NP_001128732.1	1.57406	1193.48	0.14234	4.5981	4.26369e-06	1.97532e-05	protein_coding	transmembrane protein 167B
289419	NM_001007617,XM_008769444	Nuak2	NP_001007618.1;XP_008767666.1	1.57369	669.298	0.180441	3.6253	0.000288621	0.00101	protein_coding	NUAK family kinase 2
116565	NM_001169113	Lrpap1	NP_001162584.1	1.57264	6930.21	0.115347	5.66281	1.48912e-08	9.01311e-08	protein_coding	LDL receptor related protein associated protein 1
313433	NM_001107950	RGD1564541	NP_001101420.1	1.57122	3189.62	0.129603	5.02984	4.90902e-07	2.54647e-06	protein_coding	similar to hypothetical protein FLJ22965
314788	NM_001014083	RGD1307947	NP_001014105.2	1.57095	892.036	0.225256	2.89285	0.00381765	0.0105565	protein_coding	similar to RIKEN cDNA C430008C19
498729	NM_001145021,XM_006253780	RGD1562963	NP_001138493.1;XP_006253842.1	1.57044	168.462	0.240649	2.70591	0.00681179	0.0175706	protein_coding	similar to chromosome 6 open reading frame 52
293415	NM_001106289,XM_017588987	Tmem9b	NP_001099759.1;XP_017444476.1	1.56923	4336.7	0.125886	5.16387	2.41898e-07	1.30464e-06	protein_coding	TMEM9 domain family, member B
685933	XM_008760391	LOC685933	XP_008758613.1	1.56887	960.315	0.154998	4.19183	2.76716e-05	0.000113914	protein_coding	hypothetical protein LOC685933, transcript variant X1
360488	XM_006245882,XM_006245883,XM_017597585,XM_017597586,XM_340760	Flywch1	XP_006245944.1;XP_006245945.1;XP_017453074.1;XP_017453075.1;XP_340761.3	1.56807	1156.28	0.202515	3.20468	0.00135214	0.00415282	protein_coding	FLYWCH-type zinc finger 1, transcript variant X5
500076	XM_006236277,XM_006236278,XM_008762844,XM_017592971	Agbl3	XP_006236339.1;XP_006236340.1;XP_008761066.1;XP_017448460.1	1.56635	351.215	0.272167	2.37872	0.0173728	0.0400479	protein_coding	ATP/GTP binding protein-like 3, transcript variant X3
684536	NM_001127639,XM_017591106,XM_017591107	Gba	NP_001121111.1;XP_017446595.1;XP_017446596.1	1.56626	8343.53	0.102528	6.3136	2.72618e-10	1.93121e-09	protein_coding	glucosylceramidase beta
301549	NM_001008331,XM_006245190,XR_357088	Wdfy1	NP_001008332.1;XP_006245252.1	1.56584	6549.59	0.147926	4.3734	1.22326e-05	5.2972e-05	protein_coding	WD repeat and FYVE domain containing 1
114861	NM_133383,XM_017596951	Scpep1	NP_596874.1;XP_017452440.1	1.56362	28082.1	0.195268	3.30261	0.000957909	0.00301855	protein_coding	serine carboxypeptidase 1
103689925	XM_003749751,XM_017592998	LOC103689925	XP_003749799.1;XP_017448487.1	1.56361	523.199	0.16827	3.83245	0.000126874	0.000473618	protein_coding	homeobox protein Hox-A9, transcript variant X2
102555377	XM_006228091,XM_006228092,XM_006228093,XM_006228094,XM_008758831	LOC102555377	XP_006228153.1;XP_006228154.1;XP_006228155.1;XP_006228156.1;XP_008757053.1	1.56355	998.284	0.181284	3.557	0.00037511	0.00128429	protein_coding	zinc finger protein 182-like, transcript variant X1
501550	NM_001024965,XM_006256857	Trappc2	NP_001020136.1;XP_006256919.1	1.56237	1274.11	0.191407	3.36316	0.000770556	0.00247413	protein_coding	trafficking protein particle complex 2
316626	NM_001013179,XM_006245407	Hes6	NP_001013197.1;XP_006245469.1	1.55838	1716.95	0.148488	4.31043	1.62939e-05	6.92553e-05	protein_coding	hes family bHLH transcription factor 6
311866	NM_001107833	Lrsam1	NP_001101303.1	1.55813	627.053	0.161536	3.9608	7.46999e-05	0.000287975	protein_coding	leucine rich repeat and sterile alpha motif containing 1
291677	NM_001013887,XM_006254546	Dnajc18	NP_001013909.1;XP_006254608.1	1.55791	1889.22	0.11881	5.3835	7.30505e-08	4.15848e-07	protein_coding	DnaJ heat shock protein family (Hsp40) member C18
308341	NM_001134545,XM_006228257,XM_017589109	Ssc5d	NP_001128017.1;XP_006228319.1;XP_017444598.1	1.55768	161.256	0.265843	2.40518	0.0161644	0.0375415	protein_coding	scavenger receptor cysteine rich family member with 5 domains
298103	NM_001106660	Atp6v1g1	NP_001100130.1	1.55701	19696.5	0.103825	6.15246	7.62899e-10	5.19777e-09	protein_coding	ATPase H+ transporting V1 subunit G1
306516	NM_001107318,XM_006253230,XM_006253231	Gtf2e2	NP_001100788.2;XP_006253292.1;XP_006253293.1	1.55643	4674.17	0.178441	3.57674	0.000347902	0.00119978	protein_coding	general transcription factor IIE subunit 2
309945	NM_001007797,XM_017590815,XR_351240	Arrdc3	NP_001007798.1;XP_017446304.1	1.55588	3428.82	0.131632	4.84476	1.26763e-06	6.26998e-06	protein_coding	arrestin domain containing 3
366474	NM_001302967,XM_006238946,XM_006238947,XM_006238948,XM_006238950,XM_006238951,XM_006238953,XM_008764158	Col16a1	NP_001289896.1;XP_006239008.1;XP_006239009.1;XP_006239010.1;XP_006239012.1;XP_006239013.1;XP_006239015.1;XP_008762380.1	1.55477	3703.75	0.225445	2.8242	0.00473985	0.012806	protein_coding	collagen type XVI alpha 1 chain
303554	NM_001024765,XM_006247321,XM_006247322,XM_006247323,XM_006247324,XM_006247326,XM_017597321	Nbr1	NP_001019936.1;XP_006247383.1;XP_006247384.1;XP_006247385.1;XP_006247386.1;XP_006247388.1;XP_017452810.1	1.55349	22096.3	0.116161	5.47093	4.47681e-08	2.59404e-07	protein_coding	NBR1, autophagy cargo receptor
25621	NM_013087	Cd81	NP_037219.2	1.55249	23190.1	0.102438	6.19481	5.83549e-10	4.03756e-09	protein_coding	Cd81 molecule
191576	NM_138549,XM_006255218	Tecr	NP_612558.1;XP_006255280.1	1.54528	2780.76	0.142035	4.42052	9.84627e-06	4.3229e-05	protein_coding	trans-2,3-enoyl-CoA reductase
84021	NM_032074,XM_017598465	Irs3	NP_114463.1;XP_017453954.1	1.54387	225.171	0.231997	2.70067	0.00692007	0.017822	protein_coding	insulin receptor substrate 3
364514	NM_001025028,XM_008771135,XM_008771136,XM_008771137,XM_008771138,XM_017600193,XM_017600194,XM_017600195,XM_017600196,XM_017600197,XM_017600198	Fam35a	NP_001020199.2;XP_008769357.1;XP_008769358.1;XP_008769359.1;XP_008769360.1;XP_017455682.1;XP_017455683.1;XP_017455684.1;XP_017455685.1;XP_017455686.1;XP_017455687.1	1.54041	1539.68	0.144819	4.30407	1.67688e-05	7.11043e-05	protein_coding	family with sequence similarity 35, member A
681989	NM_001101004,XM_006240400	Vipas39	NP_001094474.1;XP_006240462.1	1.54016	2804.58	0.110913	5.61772	1.93496e-08	1.15887e-07	protein_coding	VPS33B interacting protein, apical-basolateral polarity regulator, spe-39 homolog
289357	NM_001105986	Lyplal1	NP_001099456.1	1.53955	669.543	0.180816	3.44276	0.000575806	0.00189411	protein_coding	lysophospholipase-like 1
64624	NM_022683,XM_006243090	Cul5	NP_073174.1;XP_006243152.1	1.53911	9557.67	0.119498	5.20591	1.93046e-07	1.0499e-06	protein_coding	cullin 5
311415	NM_001107772,XM_006234999,XM_008762235	Zc3h6	NP_001101242.1;XP_006235061.1;XP_008760457.1	1.53778	411.169	0.186861	3.3225	0.000892146	0.00282837	protein_coding	zinc finger CCCH type containing 6
500801	NM_001191986,XM_006241085,XM_017595158	Cyp4f17	NP_001178915.1;XP_006241147.1	1.53672	339.941	0.222503	2.78585	0.00533879	0.0142195	protein_coding	cytochrome P450, family 4, subfamily f, polypeptide 17
294025	NM_001011943,XM_006231472,XM_006231474,XM_006231475,XM_017589043	Obfc1	NP_001011943.1;XP_006231534.1;XP_006231536.1;XP_006231537.1;XP_017444532.1	1.53667	1539.18	0.150078	4.12991	3.62899e-05	0.000146848	protein_coding	oligonucleotide/oligosaccharide-binding fold containing 1
291044	NM_001011922,XM_006253786	Nedd9	NP_001011922.1;XP_006253848.1	1.53635	7857.83	0.102984	6.01552	1.79314e-09	1.18216e-08	protein_coding	neural precursor cell expressed, developmentally down-regulated 9
24309	NM_001289982,NM_001289983,NM_012543	Dbp	NP_001276911.1;NP_001276912.1;NP_036675.1	1.53361	1190.11	0.153928	4.00794	6.12515e-05	0.0002393	protein_coding	D-box binding PAR bZIP transcription factor
100912262	XM_006249222,XM_006249223,XM_006249224,XM_006249225,XM_006249226	LOC100912262	XP_006249284.1;XP_006249285.1;XP_006249286.1;XP_006249287.1;XP_006249288.1	1.53227	280.555	0.251843	2.44467	0.0144983	0.0341785	protein_coding	general transcription factor II-I repeat domain-containing protein 1-like, transcript variant X1
171566	NM_138532,XM_008769600,XM_017598659,XM_017598660,XM_017598661	Nme7	NP_612541.1;XP_008767822.1;XP_017454148.1;XP_017454149.1;XP_017454150.1	1.53201	1554.98	0.168722	3.64756	0.000264743	0.000933311	protein_coding	NME/NM23 family member 7
300866	NM_001013954,XM_008766249,XM_008766250,XM_008766251,XM_008766252,XM_008766253,XM_008766255,XM_008766256,XM_008766257,XM_008766258,XM_008766259,XM_017595575	Lca5	NP_001013976.1;XP_008764471.1;XP_008764472.1;XP_008764473.1;XP_008764474.1;XP_008764475.1;XP_008764477.1;XP_008764478.1;XP_008764479.1;XP_008764480.1;XP_008764481.1;XP_017451064.1	1.53069	215.942	0.254392	2.41433	0.0157643	0.0368039	protein_coding	LCA5, lebercilin
500419	NM_001031663,XM_006237933	Rmdn1	NP_001026833.1;XP_006237995.1	1.53069	1208.94	0.176671	3.47639	0.000508219	0.00169051	protein_coding	regulator of microtubule dynamics 1
25315	NM_001034090,NM_012844	Ephx1	NP_001029262.1;NP_036976.2	1.53039	3489.01	0.128131	4.79117	1.65813e-06	8.10035e-06	protein_coding	epoxide hydrolase 1
295928	NM_001039196,XM_006234501,XM_006234502	Slc39a13	NP_001034285.1;XP_006234563.1;XP_006234564.1	1.52882	3294.48	0.240016	2.55159	0.0107232	0.0261792	protein_coding	solute carrier family 39 member 13
365619	NM_001047917	Arsk	NP_001041382.1	1.52868	1449.53	0.169614	3.6099	0.000306321	0.00106592	protein_coding	arylsulfatase family, member K
291609	NM_001013059,XM_006254633	Ndfip1	NP_001013077.1;XP_006254695.1	1.52839	16304.5	0.157192	3.89339	9.88511e-05	0.000374699	protein_coding	Nedd4 family interacting protein 1
85421	NM_001276715,XM_006240074,XM_017594389	Prkd1	NP_001263644.1;XP_006240136.1;XP_017449878.1	1.52732	331.661	0.218319	2.79868	0.00513126	0.013736	protein_coding	protein kinase D1
305095	NM_001305128,XM_003751237,XM_006249802,XM_006249803,XM_008769513	Tmcc2	NP_001292057.1;XP_003751285.1;XP_006249864.1;XP_006249865.1;XP_008767735.1	1.52614	189.38	0.262724	2.32141	0.0202649	0.0458985	protein_coding	transmembrane and coiled-coil domain family 2
25626	NM_199370	Krt8	NP_955402.1	1.52586	171.553	0.232856	2.61802	0.00884412	0.0221297	protein_coding	keratin 8
498100	NM_001109056,XM_006248523,XM_006248524	Mb21d2	NP_001102526.2;XP_006248585.1;XP_006248586.1	1.52576	274.293	0.228242	2.67055	0.00757281	0.0193493	protein_coding	Mab-21 domain containing 2
81655	NM_031026,XM_006255053,XM_006255054	Dync1li2	NP_112288.1;XP_006255115.1;XP_006255116.1	1.52539	20383.9	0.114866	5.30338	1.13676e-07	6.33458e-07	protein_coding	dynein, cytoplasmic 1 light intermediate chain 2
365755	NM_001108941,XM_006232190,XM_008760889,XM_017590990,XM_017590991	Tbl1xr1	NP_001102411.1;XP_006232252.1;XP_008759111.1;XP_017446479.1;XP_017446480.1	1.52521	7600.13	0.116027	5.24884	1.53057e-07	8.40104e-07	protein_coding	transducin (beta)-like 1 X-linked receptor 1
316435	NM_199401,XM_017596467,XM_017596468	Cyp20a1	NP_955433.1;XP_017451956.1;XP_017451957.1	1.52455	8578.21	0.135331	4.4955	6.94074e-06	3.12027e-05	protein_coding	cytochrome P450, family 20, subfamily a, polypeptide 1
360714	NM_001025015,XM_006248340	Gtpbp8	NP_001020186.1;XP_006248402.1	1.52429	609.439	0.151837	4.00518	6.19698e-05	0.000241974	protein_coding	GTP-binding protein 8 (putative)
29517	NM_001193568,NM_001193569,NM_019232,XM_006227723	Sgk1	NP_001180497.1;NP_001180498.1;NP_062105.2;XP_006227785.1	1.52386	5158.27	0.154909	3.92313	8.74044e-05	0.000333973	protein_coding	serum/glucocorticoid regulated kinase 1
303689	XM_017597746,XM_221132	Ube2o	XP_017453235.1;XP_221132.5	1.52377	768.662	0.200025	3.03785	0.00238275	0.0068949	protein_coding	ubiquitin-conjugating enzyme E2O, transcript variant X1
315530	XM_006242777,XM_006242778,XM_008766070,XM_008766074,XM_017595996,XM_017595997,XM_017595998,XM_017595999	Arhgap32	XP_006242839.1;XP_006242840.1;XP_008764292.2;XP_008764296.1;XP_017451485.1;XP_017451486.1;XP_017451487.1;XP_017451488.1	1.52364	568.338	0.17144	3.54365	0.000394628	0.00134402	protein_coding	Rho GTPase activating protein 32, transcript variant X6
65170	NM_031725,XM_006240999,XM_017595101	Scamp4	NP_113913.1;XP_006241061.1;XP_017450590.1	1.52233	1340.83	0.181921	3.33264	0.000860273	0.00273907	protein_coding	secretory carrier membrane protein 4
170512	NM_203410	Ifi27	NP_981955.1	1.52037	8787.01	0.136327	4.43362	9.2666e-06	4.08728e-05	protein_coding	interferon, alpha-inducible protein 27
290905	NM_001135009	Col4a1	NP_001128481.1	1.52035	13047.7	0.239496	2.52365	0.0116144	0.0281286	protein_coding	collagen type IV alpha 1 chain
300078	NM_001009666	Dnal4	NP_001009666.1	1.519	622.405	0.162478	3.71205	0.000205591	0.000739776	protein_coding	dynein, axonemal, light chain 4
117041	NM_053970,XM_006231880,XM_006231881,XM_017590591	Nln	NP_446422.2;XP_006231942.1;XP_006231943.1;XP_017446080.1	1.51803	6790.28	0.122829	4.90274	9.45083e-07	4.74204e-06	protein_coding	neurolysin
364654	XM_006253329,XM_006253330,XM_006253331,XM_006253332,XM_344558,XR_360569	Rnf170	XP_006253391.1;XP_006253392.1;XP_006253393.1;XP_006253394.1;XP_344559.5	1.51649	2687.84	0.187183	3.20936	0.00133031	0.0040937	protein_coding	ring finger protein 170, transcript variant X2
24248	NM_012520	Cat	NP_036652.1	1.51533	5751.41	0.171864	3.48902	0.000484786	0.00162088	protein_coding	catalase
171339	NM_001033655,XM_008770977,XM_008770978,XM_008770979,XM_017599982,XM_017599983,XM_017599984	Dnah1	NP_001028827.2;XP_008769199.1;XP_008769200.1;XP_008769201.1;XP_017455471.1;XP_017455472.1;XP_017455473.1	1.51513	228.163	0.246891	2.42797	0.0151837	0.0356119	protein_coding	dynein, axonemal, heavy chain 1
24482	NM_001082477,NM_001082478,NM_001082479,NM_178866,XM_006241191,XM_006241192,XM_006241193,XM_006241194	Igf1	NP_001075946.2;NP_001075947.1;NP_001075948.1;NP_849197.3;XP_006241253.1;XP_006241254.1;XP_006241255.1;XP_006241256.1	1.51487	3726.24	0.115254	5.19894	2.00426e-07	1.08734e-06	protein_coding	insulin-like growth factor 1
83805	NM_031977,XM_008762387,XM_008762388,XM_017592065,XM_017592066,XM_017592067,XM_017592068,XM_017592069,XM_017592070,XM_017592071,XM_017592072	Src	NP_114183.1;XP_008760609.1;XP_008760610.1;XP_017447554.1;XP_017447555.1;XP_017447556.1;XP_017447557.1;XP_017447558.1;XP_017447559.1;XP_017447560.1;XP_017447561.1	1.5148	1012.57	0.194598	3.0788	0.00207837	0.00611463	protein_coding	SRC proto-oncogene, non-receptor tyrosine kinase
294606	NM_001106401,XM_006231726,XM_008760623,XM_008760624,XM_008760625,XM_008760626	Fam172a	NP_001099871.1;XP_006231788.1;XP_008758845.1;XP_008758846.1;XP_008758847.1;XP_008758848.1	1.51347	3506.36	0.147134	4.06339	4.83643e-05	0.00019163	protein_coding	family with sequence similarity 172, member A
308113	NM_001012061,XM_006227875	Cnksr3	NP_001012061.1;XP_006227937.1	1.51242	1353.94	0.142825	4.17898	2.92815e-05	0.000120056	protein_coding	Cnksr family member 3
498549	NM_012773,XM_006252344,XM_017599778,XM_017599779,XM_017599780,XR_001841263	Akap11	NP_036905.2;XP_006252406.2;XP_017455267.1;XP_017455268.1;XP_017455269.1	1.51063	9607.87	0.119192	4.99318	5.93943e-07	3.04553e-06	protein_coding	A-kinase anchoring protein 11
100911864	XR_350614	LOC100911864	.	1.51042	445.543	0.159486	3.7304	0.000191175	0.000693148	lncRNA	uncharacterized LOC100911864
100361636	XR_595974	LOC100361636	.	1.50965	306.312	0.194162	3.06041	0.00221038	0.00645769	transcribed_pseudogene	vasculin-like protein 1-like
24766	NM_012647	Scn2a	NP_036779.1	1.50962	530.212	0.160011	3.71343	0.000204468	0.000736106	protein_coding	sodium voltage-gated channel alpha subunit 2
24517	NM_021836	Junb	NP_068608.2	1.5087	3347.57	0.176954	3.35286	0.000799811	0.00256241	protein_coding	JunB proto-oncogene, AP-1 transcription factor subunit
64392	NM_022547	Aldh1l1	NP_071992.1	1.50807	804.142	0.140692	4.21279	2.52238e-05	0.000104561	protein_coding	aldehyde dehydrogenase 1 family, member L1
500015	XM_006236084	Samd9l	XP_006236146.3	1.50771	3565.59	0.153938	3.84802	0.000119077	0.000446618	protein_coding	sterile alpha motif domain containing 9-like
361625	NM_001108498	Nrip3	NP_001101968.1	1.50767	697.834	0.170229	3.47954	0.000502268	0.00167423	protein_coding	nuclear receptor interacting protein 3
291946	NM_178330,XM_006255422,XM_008772475	Tmem184c	NP_847900.1;XP_006255484.1;XP_008770697.1	1.50527	2658.73	0.111206	5.30562	1.12294e-07	6.2698e-07	protein_coding	transmembrane protein 184C
298144	NM_001106663	Kdm4c	NP_001100133.3	1.50507	2300.78	0.129928	4.53969	5.63362e-06	2.56253e-05	protein_coding	lysine demethylase 4C
100363266	XM_006254619	Igip	XP_006254681.1	1.50398	2640.48	0.141555	4.15942	3.19062e-05	0.000130106	protein_coding	IgA-inducing protein
299188	NM_001106743,XM_006240323,XM_006240324,XM_006240325,XM_008764752,XM_008764753	Zfyve1	NP_001100213.1;XP_006240385.1;XP_006240386.1;XP_006240387.1;XP_008762974.1;XP_008762975.1	1.50385	1642.35	0.186577	3.15506	0.00160463	0.00483969	protein_coding	zinc finger FYVE-type containing 1
298841	NM_001127526	Atraid	NP_001120998.1	1.50301	1743.29	0.159163	3.69341	0.00022127	0.000791309	protein_coding	all-trans retinoic acid-induced differentiation factor
25418	NM_012934,XM_006254670,XM_006254671	Dpysl3	NP_037066.1;XP_006254732.1;XP_006254733.1	1.50269	700.377	0.187745	3.12948	0.00175114	0.00521975	protein_coding	dihydropyrimidinase-like 3
304410	NM_001100561	Gatsl2	NP_001094031.1	1.5022	199.796	0.2561	2.29237	0.0218844	0.0490138	protein_coding	GATS protein-like 2
100912037	XR_593172	LOC100912037	.	1.50147	396.698	0.248314	2.36142	0.0182051	0.0417236	transcribed_pseudogene	nuclear nucleic acid-binding protein C1D-like, transcript variant X1
291906	NM_001011926,XM_006255181,XM_006255182,XM_006255183,XM_006255185,XM_017601205,XM_017601206	Aktip	NP_001011926.1;XP_006255243.1;XP_006255244.1;XP_006255245.1;XP_006255247.1;XP_017456694.1;XP_017456695.1	1.50062	3167.06	0.131614	4.44908	8.62408e-06	3.82399e-05	protein_coding	AKT interacting protein
294014	NM_001011942,XM_006231471,XM_008760413	Cnnm2	NP_001011942.1;XP_006231533.1;XP_008758635.1	1.49809	334.128	0.242455	2.40509	0.0161684	0.0375415	protein_coding	cyclin and CBS domain divalent metal cation transport mediator 2
81778	NM_031114	S100a10	NP_112376.1	1.4966	27105.2	0.147476	3.94425	8.00485e-05	0.000307018	protein_coding	S100 calcium binding protein A10
688517	XM_001067239	Mut	XP_001067239.4	1.49629	3599.92	0.136344	4.26416	2.00657e-05	8.42321e-05	protein_coding	methylmalonyl CoA mutase
300836	NM_001106838,XM_008766246	Fam214a	NP_001100308.1;XP_008764468.1	1.49529	1111.59	0.140059	4.14417	3.41042e-05	0.000138357	protein_coding	family with sequence similarity 214, member A
29524	NM_024135,XM_006251236,XM_008770275,XM_008770276,XM_008770277,XM_008770278,XM_008770279,XR_595861	Limk2	NP_077049.2;XP_006251298.1;XP_008768497.1;XP_008768498.1;XP_008768499.1;XP_008768500.1;XP_008768501.1	1.49313	1195.67	0.135014	4.28353	1.83949e-05	7.7607e-05	protein_coding	LIM domain kinase 2
288659	NM_001105928,XM_006249332	Vps37b	NP_001099398.1;XP_006249394.1	1.49239	349.955	0.210501	2.74405	0.00606863	0.015943	protein_coding	VPS37B, ESCRT-I subunit
79251	NM_024399,XM_006246815,XM_006246817,XM_006246818,XM_017597543	Aspa	NP_077375.1;XP_006246877.1;XP_006246879.1;XP_006246880.1;XP_017453032.1	1.49071	717.88	0.18446	3.12265	0.00179232	0.00533246	protein_coding	aspartoacylase
364380	NM_001108866,XM_006251995,XM_006251996	Abhd4	NP_001102336.1;XP_006252057.1;XP_006252058.1	1.49048	3968.5	0.108317	5.31568	1.0626e-07	5.93758e-07	protein_coding	abhydrolase domain containing 4
294930	NM_001127524	Nceh1	NP_001120996.1	1.49001	2501.74	0.143914	3.99764	6.39781e-05	0.000249406	protein_coding	neutral cholesterol ester hydrolase 1
317630	NM_001025714	Bloc1s6	NP_001020885.1	1.48917	1111.52	0.142488	4.03199	5.53061e-05	0.000217383	protein_coding	biogenesis of lysosomal organelles complex 1 subunit 6
309243	NM_001100975,XM_008760289	Vps13a	NP_001094445.2;XP_008758511.2	1.48631	8858.37	0.110877	5.15648	2.51635e-07	1.35408e-06	protein_coding	vacuolar protein sorting 13A
64664	NM_022700,XM_006231559	Arl3	NP_073191.1;XP_006231621.1	1.48338	2434.04	0.12889	4.41375	1.01594e-05	4.4508e-05	protein_coding	ADP ribosylation factor like GTPase 3
362065	NM_001085353,NM_199408	Wls	NP_001078822.1;NP_955440.1	1.48052	32407.1	0.124641	4.54189	5.57514e-06	2.53836e-05	protein_coding	wntless Wnt ligand secretion mediator
25648	NM_013111	Slc7a1	NP_037243.2	1.48008	1507.74	0.204739	2.76289	0.00572912	0.01516	protein_coding	solute carrier family 7 member 1
25217	NM_033098	Tapbp	NP_149089.1	1.47979	1213.45	0.159357	3.54794	0.000388255	0.00132453	protein_coding	TAP binding protein (tapasin)
680252	XM_008759037,XM_008759039,XM_017589996,XM_017589997	Dmwd	XP_008757259.1;XP_008757261.1;XP_017445485.1;XP_017445486.1	1.47776	301.636	0.206846	2.72383	0.00645288	0.0167733	protein_coding	dystrophia myotonica, WD repeat containing, transcript variant X1
287899	NM_001137622,XM_008767677	Adamts2	NP_001131094.1;XP_008765899.2	1.4759	839.688	0.20741	2.70764	0.00677634	0.017496	protein_coding	ADAM metallopeptidase with thrombospondin type 1 motif, 2
102552920	XM_006257290	LOC102552920	XP_006257352.1	1.47349	669.741	0.164519	3.39926	0.00067568	0.00219281	protein_coding	armadillo repeat-containing X-linked protein 5-like
362248	NM_001025733	Procr	NP_001020904.1	1.47309	483.454	0.205702	2.71675	0.00659255	0.0170865	protein_coding	protein C receptor
299236	NM_001106750,XM_006240416,XM_008764760	Flrt2	NP_001100220.1;XP_006240478.1;XP_008762982.1	1.47156	1377.65	0.132132	4.21809	2.46383e-05	0.000102253	protein_coding	fibronectin leucine rich transmembrane protein 2
362602	NM_001108681,XM_017593509	Zmym6	NP_001102151.1;XP_017448998.1	1.47037	1424.22	0.137487	4.04533	5.225e-05	0.000206052	protein_coding	zinc finger MYM-type containing 6
100125367	NM_001103357,XM_008769815,XM_017598635	LOC100125367	NP_001096827.1;XP_008768037.1;XP_017454124.1	1.46944	494.376	0.191904	2.89347	0.00381005	0.0105375	protein_coding	hypothetical protein LOC100125367
313595	NM_001107981,XM_006238869	RGD1563072	NP_001101451.1;XP_006238931.1	1.4665	481.607	0.181618	3.04142	0.00235466	0.00682746	protein_coding	similar to hypothetical protein FLJ38984
300901	NM_001142915,NM_175869	Plod2	NP_001136387.1;NP_787065.2	1.4655	23386.5	0.117657	4.68645	2.77981e-06	1.32046e-05	protein_coding	procollagen lysine, 2-oxoglutarate 5-dioxygenase 2
362810	NM_001108727,XM_006240759	Coq10a	NP_001102197.1;XP_006240821.1	1.46297	461.944	0.208366	2.6343	0.00843122	0.0212194	protein_coding	coenzyme Q10A
361034	NM_001271313,XR_001841260	Arhgef40	NP_001258242.1	1.46156	2128.38	0.200899	2.72532	0.00642393	0.0167102	protein_coding	Rho guanine nucleotide exchange factor 40
288741	NM_001010946,XM_008769320,XM_008769321	Ficd	NP_001010946.1;XP_008767542.1;XP_008767543.1	1.45953	609.766	0.178036	3.06398	0.0021841	0.00639271	protein_coding	FIC domain containing
25165	NM_019620,XM_006240685	Zfp386	NP_062566.2;XP_006240747.1	1.45786	2187.29	0.150785	3.60678	0.000310024	0.00107775	protein_coding	zinc finger protein 386 (Kruppel-like)
298914	NM_001106719,XM_006239979,XM_006239980,XM_006239981	Itgb1bp1	NP_001100189.1;XP_006240041.1;XP_006240042.1;XP_006240043.1	1.45771	5259.96	0.151506	3.58869	0.00033234	0.00115084	protein_coding	integrin subunit beta 1 binding protein 1
103692173	XM_008763090,XM_008763091,XM_008763092	LOC103692173	XP_008761312.1;XP_008761313.1;XP_008761314.1	1.45731	475.267	0.198846	2.73229	0.00628951	0.0164204	protein_coding	WW domain-binding protein 1, transcript variant X2
306183	NM_001107287,XM_006252472,XM_006252473,XM_006252475,XM_017599720	Farp1	NP_001100757.1;XP_006252534.1;XP_006252535.1;XP_006252537.1;XP_017455209.1	1.4556	1686.03	0.19158	2.82711	0.004697	0.0127095	protein_coding	FERM, ARH/RhoGEF and pleckstrin domain protein 1
103691247	XR_590514	LOC103691247	.	1.45503	2095	0.129335	4.18333	2.87268e-05	0.000117951	lncRNA	uncharacterized LOC103691247
302593	NM_001009675,XM_006257294,XM_008773413,XM_008773414	Tceal1	NP_001009675.1;XP_006257356.1;XP_008771635.1;XP_008771636.1	1.4542	627.402	0.202548	2.66716	0.00764941	0.019517	protein_coding	transcription elongation factor A like 1
81816	NM_031138,XM_006246343	Ube2b	NP_112400.1;XP_006246405.1	1.45406	4247.1	0.107639	5.01754	5.23372e-07	2.69725e-06	protein_coding	ubiquitin-conjugating enzyme E2B
684122	XM_017593930	Asap3	XP_017449419.1	1.45403	904.202	0.182098	2.96578	0.00301916	0.00853892	protein_coding	ArfGAP with SH3 domain, ankyrin repeat and PH domain 3, transcript variant X1
25380	NM_012904,XM_008760295	Anxa1	NP_037036.1;XP_008758517.1	1.45264	87174.6	0.170595	3.15764	0.00159054	0.00480025	protein_coding	annexin A1
306991	NM_001107355	Vps41	NP_001100825.1	1.45256	19266	0.120706	4.46206	8.11748e-06	3.62296e-05	protein_coding	VPS41 HOPS complex subunit
100359967	XM_006242583,XM_006242584,XM_017595974,XM_017595975,XM_017595976	Zfp560	XP_006242645.1;XP_006242646.1;XP_017451463.1;XP_017451464.1;XP_017451465.1	1.45158	777.134	0.188521	2.8518	0.00434718	0.0118529	protein_coding	zinc finger protein 560, transcript variant X5
100910755	XM_003751957,XM_017601790,XM_017601791,XM_017601792,XR_001842461	LOC100910755	XP_003752005.1;XP_017457279.1;XP_017457280.1;XP_017457281.1	1.44932	529.943	0.181588	2.94828	0.00319546	0.00898939	protein_coding	RUN and FYVE domain-containing protein 2-like, transcript variant X1
117024	NM_053955	Crym	NP_446407.1	1.44818	662.971	0.189066	2.8257	0.00471775	0.0127584	protein_coding	crystallin, mu
362129	NM_001024274	Gtdc1	NP_001019445.1	1.44745	400.176	0.217597	2.45186	0.0142121	0.0335647	protein_coding	glycosyltransferase-like domain containing 1
64512	NM_172035	Fzd2	NP_742032.1	1.44647	1063.73	0.164845	3.23054	0.00123558	0.003822	protein_coding	frizzled class receptor 2
114559	NM_001113521,NM_001113522,NM_053740,XM_008771376,XM_008771377,XM_008771378,XM_008771379,XM_008771380,XM_017599975,XM_017599976	Arhgef7	NP_001106993.1;NP_001106994.1;NP_446192.2;XP_008769598.1;XP_008769599.1;XP_008769600.1;XP_008769601.1;XP_008769602.1;XP_017455464.1;XP_017455465.1	1.44436	669.17	0.167062	3.17506	0.00149807	0.00454714	protein_coding	Rho guanine nucleotide exchange factor 7
291969	NM_001011927	Atp6v0d1	NP_001011927.1	1.4441	15316	0.105903	5.00622	5.55095e-07	2.85352e-06	protein_coding	ATPase H+ transporting V0 subunit D1
287711	NM_001006954,XM_006247276	Coasy	NP_001006955.1;XP_006247338.1	1.4437	768.793	0.145695	3.63613	0.000276764	0.000973283	protein_coding	Coenzyme A synthase
291948	NM_021766	Pgrmc1	NP_068534.1	1.44348	17850.1	0.164405	3.22101	0.0012774	0.00394178	protein_coding	progesterone receptor membrane component 1
690777	NM_001168586,XM_017601778,XM_017601779,XM_017601780,XR_001842438	Rufy2	NP_001162058.1;XP_017457267.1;XP_017457268.1;XP_017457269.1	1.44184	603.314	0.163932	3.2203	0.00128055	0.00394911	protein_coding	RUN and FYVE domain containing 2
362427	NM_001191085	Mical3	NP_001178014.1	1.44081	517.082	0.213195	2.47137	0.0134596	0.0320263	protein_coding	microtubule associated monoxygenase, calponin and LIM domain containing 3
301363	NM_001106904,XM_008767000,XM_008767001,XM_008767002,XM_008767003,XM_008767004,XM_008767005,XM_008767006,XM_008767007,XM_008767008,XM_008767009,XM_008767010,XM_008767011,XM_008767012,XM_008767013,XM_008767014,XM_008767015,XM_008767016,XM_017596340,XM_017596341,XM_017596342,XM_017596343,XM_017596344,XM_017596345,XM_017596346	Map4k4	NP_001100374.1;XP_008765222.2;XP_008765223.2;XP_008765224.2;XP_008765225.2;XP_008765226.2;XP_008765227.2;XP_008765228.2;XP_008765229.2;XP_008765230.2;XP_008765231.2;XP_008765232.2;XP_008765233.2;XP_008765234.2;XP_008765235.2;XP_008765236.2;XP_008765237.2;XP_008765238.2;XP_017451829.1;XP_017451830.1;XP_017451831.1;XP_017451832.1;XP_017451833.1;XP_017451834.1;XP_017451835.1	1.43963	8355.82	0.165246	3.18134	0.00146595	0.00446294	protein_coding	mitogen-activated protein kinase kinase kinase kinase 4
94174	NM_053582,XM_006238977,XM_006238978	Tinagl1	NP_446034.1;XP_006239039.1;XP_006239040.1	1.43871	864.433	0.186376	2.81568	0.00486735	0.0131132	protein_coding	tubulointerstitial nephritis antigen-like 1
299145	NM_001008320	Rhoj	NP_001008321.1	1.43813	953.29	0.154719	3.38806	0.000703889	0.00227658	protein_coding	ras homolog family member J
29240	NM_017141	Polb	NP_058837.2	1.43785	1369.57	0.147581	3.54997	0.000385274	0.00131593	protein_coding	polymerase (DNA) beta
64133	XM_006230151	Xylt1	XP_006230213.2	1.43665	388.269	0.213271	2.45092	0.0142493	0.033636	protein_coding	xylosyltransferase 1, transcript variant X1
289874	NM_001106023,XM_006251615	Erlec1	NP_001099493.2;XP_006251677.1	1.43636	7537.1	0.127245	4.10562	4.0323e-05	0.000162141	protein_coding	endoplasmic reticulum lectin 1
689364	NM_001109533	Chmp1b	NP_001103003.1	1.43577	4706.61	0.147089	3.5477	0.000388611	0.00132542	protein_coding	charged multivesicular body protein 1B
299008	NM_001185025,XM_008764655	Nubpl	NP_001171954.1;XP_008762877.1	1.4352	423.041	0.175944	2.96262	0.00305035	0.00861518	protein_coding	nucleotide binding protein-like
100912566	XM_003750034,XM_006238916	LOC100912566	XP_003750082.1;XP_006238978.1	1.43455	477.739	0.175669	2.96352	0.0030414	0.00859328	protein_coding	UPF0500 protein C1orf216 homolog, transcript variant X1
25317	NM_012846,XM_006254650,XM_006254651,XM_006254652	Fgf1	NP_036978.1;XP_006254712.1;XP_006254713.1;XP_006254714.1	1.43351	259.823	0.214298	2.42443	0.0153326	0.0358901	protein_coding	fibroblast growth factor 1
25717	NM_013174,XM_006240366	Tgfb3	NP_037306.1;XP_006240428.1	1.43244	11270.2	0.151065	3.43211	0.000598899	0.00196103	protein_coding	transforming growth factor, beta 3
64203	NM_022400,XM_006229149,XM_008759413,XM_017589657	Bcat2	NP_071795.1;XP_006229211.1;XP_008757635.1;XP_017445146.1	1.43087	2375.32	0.127655	4.04913	5.1409e-05	0.000203073	protein_coding	branched chain amino acid transaminase 2
366205	NM_001126291	Flrt3	NP_001119763.1	1.4289	608.321	0.163234	3.15441	0.00160823	0.00484747	protein_coding	fibronectin leucine rich transmembrane protein 3
300441	NM_001106804,XM_006242621,XM_006242622,XM_006242623,XM_006242624,XM_006242625,XM_008765928,XM_008765929	Tmem205	NP_001100274.1;XP_006242683.1;XP_006242684.1;XP_006242685.1;XP_006242686.1;XP_006242687.1;XP_008764150.1;XP_008764151.1	1.42865	653.118	0.182888	2.81406	0.00489203	0.0131698	protein_coding	transmembrane protein 205
297381	NM_001106600,XM_006236712,XM_006236713	Wbp1	NP_001100070.1;XP_006236774.1;XP_006236775.1	1.42859	515.973	0.19744	2.60634	0.00915165	0.0227793	protein_coding	WW domain binding protein 1
363294	NM_001108811,XM_008767381	Twsg1	NP_001102281.1;XP_008765603.1	1.4282	8508.47	0.147596	3.48385	0.000494262	0.00165063	protein_coding	twisted gastrulation BMP signaling modulator 1
116501	NM_053811,XM_006245893,XM_017596955	Slc9a3r2	NP_446263.2;XP_006245955.1;XP_017452444.1	1.42688	691.145	0.205354	2.49747	0.0125081	0.0299977	protein_coding	SLC9A3 regulator 2
100360606	XM_002728842,XM_006230445,XM_008759960	Zranb1	XP_002728888.3;XP_006230507.1;XP_008758182.1	1.42681	3901.83	0.174532	2.93807	0.00330258	0.00925968	protein_coding	zinc finger RANBP2-type containing 1, transcript variant X2
306974	NM_001100574,XM_008771718,XM_008771719,XR_596793	Zfp192	NP_001094044.1;XP_008769940.1;XP_008769941.1	1.42563	1411.4	0.163254	3.13378	0.00172569	0.00515465	protein_coding	zinc finger protein 192
300726	NM_001009668	Etfa	NP_001009668.1	1.42493	7734.49	0.158638	3.22048	0.00127975	0.00394749	protein_coding	electron transfer flavoprotein alpha subunit
60630	NM_022207,XM_006256423	Unc5b	NP_071543.1;XP_006256485.1	1.424	4688.46	0.203607	2.50457	0.0122601	0.0294732	protein_coding	unc-5 netrin receptor B
362619	NM_001025737	Smpdl3b	NP_001020908.1	1.42204	314.734	0.18701	2.71622	0.00660317	0.0171078	protein_coding	sphingomyelin phosphodiesterase, acid-like 3B
100360417	XM_008761232,XM_008761233,XM_008761234,XM_008761235,XM_008761236,XM_008761237	Rusc1	XP_008759454.1;XP_008759455.1;XP_008759456.1;XP_008759457.1;XP_008759458.1;XP_008759459.1	1.42062	364.141	0.199183	2.54302	0.01099	0.0267677	protein_coding	RUN and SH3 domain containing 1, transcript variant X6
25718	NM_052807,XM_006229324,XM_008759500	Igf1r	NP_434694.1;XP_006229386.1;XP_008757722.1	1.42053	3499.9	0.138055	3.66831	0.000244163	0.000866324	protein_coding	insulin-like growth factor 1 receptor
313722	NM_001107994,XM_006239462,XM_008764257,XM_008764258,XM_008764259,XM_017593430	Spsb1	NP_001101464.1;XP_006239524.1;XP_008762479.1;XP_008762480.1;XP_008762481.1;XP_017448919.1	1.42025	705.802	0.179757	2.81571	0.00486691	0.0131132	protein_coding	splA/ryanodine receptor domain and SOCS box containing 1
313641	XM_017593851,XM_017593852	Hspg2	XP_017449340.1;XP_017449341.1	1.42006	6346.76	0.208513	2.42649	0.0152455	0.0357274	protein_coding	heparan sulfate proteoglycan 2, transcript variant X1
501174	NM_001110493	Pid1	NP_001103963.1	1.4193	2223.96	0.15964	3.16451	0.00155346	0.00469726	protein_coding	phosphotyrosine interaction domain containing 1
300757	NM_001004443,XM_017595561	Hexa	NP_001004443.1;XP_017451050.1	1.41806	10816.9	0.13747	3.66567	0.000246689	0.000874635	protein_coding	hexosaminidase subunit alpha
103692273	XM_017593899	LOC103692273	XP_017449388.1	1.41699	931.064	0.20047	2.50824	0.0121334	0.0292021	protein_coding	zinc finger protein 431-like
362416	NM_001108641,XM_006237044,XM_006237045,XM_006237046	Rpusd3	NP_001102111.1;XP_006237106.1;XP_006237107.1;XP_006237108.1	1.41452	315.078	0.183763	2.72259	0.00647718	0.0168303	protein_coding	RNA pseudouridylate synthase domain containing 3
83611	NM_031781,XM_006241018,XM_006241019,XM_006241020	Apba3	NP_113969.1;XP_006241080.1;XP_006241081.1;XP_006241082.1	1.41171	850.473	0.158683	3.13485	0.0017194	0.00514125	protein_coding	amyloid beta precursor protein binding family A member 3
687711	XM_003751948,XM_017601883,XM_017601884	Snrpd3	XP_003751996.1;XP_017457372.1;XP_017457373.1	1.41082	664.235	0.176438	2.81421	0.00488978	0.0131662	protein_coding	small nuclear ribonucleoprotein D3, transcript variant X2
367323	NM_001109010,XM_006245588,XM_006245589	Nudt12	NP_001102480.1;XP_006245650.1;XP_006245651.1	1.4106	552.954	0.180761	2.74565	0.00603915	0.0158714	protein_coding	nudix hydrolase 12
303122	NM_001106999,XM_006246261	RGD1310352	NP_001100469.1;XP_006246323.1	1.41031	16120.4	0.131316	3.77722	0.000158587	0.000583149	protein_coding	similar to HTGN29 protein; keratinocytes associated transmembrane protein 2
690757	gene-LOC690757	LOC690757	.	1.40969	392.436	0.197116	2.5131	0.0119675	0.0288465	pseudogene	.
103690031	XM_017593072	LOC103690031	XP_017448561.1	1.40968	3170.01	0.142278	3.48172	0.000498202	0.00166262	protein_coding	sterile alpha motif domain-containing protein 9-like, transcript variant X1
362749	NM_001007749,XM_006240174,XM_006240175,XM_006240176	Atp5s	NP_001007750.1;XP_006240236.1;XP_006240237.1;XP_006240238.1	1.40967	609.605	0.206633	2.39729	0.0165169	0.0382791	protein_coding	ATP synthase, H+ transporting, mitochondrial Fo complex, subunit s (factor B)
687358	NM_001107568,XM_017597529	Tvp23b	NP_001101038.2;XP_017453018.1	1.40854	4663.36	0.13107	3.77051	0.000162916	0.000597986	protein_coding	trans-golgi network vesicle protein 23 homolog B (S. cerevisiae)
301384	NM_001013112,XM_006244895	Hibch	NP_001013130.1;XP_006244957.1	1.40775	1591.13	0.146282	3.37285	0.000743934	0.00239524	protein_coding	3-hydroxyisobutyryl-CoA hydrolase
26193	gene-ND1	ND1	YP_665629.1	1.40756	833.845	0.210545	2.34248	0.0191563	0.0436651	protein_coding	NADH dehydrogenase subunit 1
367733	XM_008773079,XM_008773081,XM_008773082,XM_008773083,XM_017602248,XM_017602249,XM_017602250	Rpgr	XP_008771301.1;XP_008771303.1;XP_008771304.1;XP_008771305.1;XP_017457737.1;XP_017457738.1;XP_017457739.1	1.40739	433.613	0.200434	2.45979	0.0139017	0.0329408	protein_coding	retinitis pigmentosa GTPase regulator, transcript variant X3
361407	NM_001108449	Cog4	NP_001101919.1	1.40691	5957.52	0.120812	4.07682	4.56549e-05	0.000181651	protein_coding	component of oligomeric golgi complex 4
681410	XM_003751640	LOC681410	XP_003751688.1	1.40678	1978.8	0.150639	3.26871	0.00108037	0.00337557	protein_coding	hypothetical protein LOC681410, transcript variant X1
155696	NM_130419,XM_017597851,XM_017597852	Dcbld2	NP_569103.1;XP_017453340.1;XP_017453341.1	1.40617	9103.81	0.117667	4.17933	2.92367e-05	0.000119906	protein_coding	discoidin, CUB and LCCL domain containing 2
305853	NM_001037645,XM_006251883	Rab2b	NP_001032734.1;XP_006251945.1	1.40614	2503.95	0.119859	4.10266	4.08428e-05	0.000164061	protein_coding	RAB2B, member RAS oncogene family
305831	NM_001107258	Atg14	NP_001100728.1	1.40606	591.404	0.156476	3.14204	0.00167777	0.00503049	protein_coding	autophagy related 14
312365	XM_231787	Fam188b	XP_231787.5	1.40518	463.28	0.180685	2.71605	0.00660652	0.0171134	protein_coding	family with sequence similarity 188, member B
690661	NM_001168642,XM_006228106,XM_017589747	Zfp40	NP_001162113.1;XP_006228168.1;XP_017445236.1	1.40499	579.122	0.170041	2.88493	0.00391501	0.0107964	protein_coding	zinc finger protein 40
300470	NM_001007661	Thyn1	NP_001007662.1	1.40353	1267.66	0.194119	2.51938	0.0117561	0.0283947	protein_coding	thymocyte nuclear protein 1
288238	NM_001099758,XM_006248042,XM_006248043	Pigp	NP_001093228.1;XP_006248104.1;XP_006248105.1	1.4014	1332.92	0.170109	2.86209	0.00420852	0.0115167	protein_coding	phosphatidylinositol glycan anchor biosynthesis, class P
361310	NM_001108427	Pfdn1	NP_001101897.1	1.40133	9699.63	0.15989	3.04459	0.00232998	0.00676002	protein_coding	prefoldin subunit 1
100910589	XR_597200	LOC100910589	.	1.40055	357.73	0.203626	2.3867	0.0170004	0.0392657	transcribed_pseudogene	septin-7-like
63997	NM_031684,XM_006244560,XM_006244561,XM_006244562,XM_006244563,XM_017596619	Slc29a1	NP_113872.1;XP_006244622.1;XP_006244623.1;XP_006244624.1;XP_006244625.1;XP_017452108.1	1.39606	3700.87	0.128217	3.75427	0.000173848	0.000635171	protein_coding	solute carrier family 29 (equilibrative nucleoside transporter), member 1
691922	NM_001134887,XM_006241203,XM_006241204	Nt5dc3	NP_001128359.1;XP_006241265.1;XP_006241266.1	1.39577	619.332	0.173489	2.77285	0.00555683	0.0147369	protein_coding	5'-nucleotidase domain containing 3
360681	NM_001039207,XM_006247899,XM_017597416	Narf	NP_001034296.1;XP_006247961.1;XP_017452905.1	1.39451	2555.97	0.167726	2.86036	0.00423157	0.0115731	protein_coding	nuclear prelamin A recognition factor
25618	NM_013084,XM_008759865,XM_008759866,XM_008759867	Acadsb	NP_037216.1;XP_008758087.1;XP_008758088.1;XP_008758089.1	1.3941	4497.15	0.12723	3.76749	0.000164897	0.0006048	protein_coding	acyl-CoA dehydrogenase, short/branched chain
311569	NM_001107793,XM_006235321	Acss2	NP_001101263.1;XP_006235383.2	1.39385	5497.89	0.112434	4.26091	2.03601e-05	8.53925e-05	protein_coding	acyl-CoA synthetase short-chain family member 2
289810	NM_001106021,XM_006251516,XM_008770422,XM_017599127	C1d	NP_001099491.1;XP_006251578.1;XP_008768644.1;XP_017454616.1	1.39327	3712.75	0.195553	2.44678	0.0144139	0.0340019	protein_coding	C1D nuclear receptor co-repressor
315600	NM_001108138,XM_006242937	Vps11	NP_001101608.1;XP_006242999.1	1.39155	5942.1	0.11009	4.32998	1.49124e-05	6.35916e-05	protein_coding	VPS11 CORVET/HOPS core subunit
304581	NM_001107155,XM_006249500,XM_017598354	Tmem119	NP_001100625.1;XP_006249562.1;XP_017453843.1	1.39088	3196.14	0.128693	3.69873	0.000216685	0.000775973	protein_coding	transmembrane protein 119
300791	NM_001006987,XM_006243251	Spg21	NP_001006988.1;XP_006243313.1	1.39068	5494.17	0.124917	3.80889	0.000139595	0.000518256	protein_coding	spastic paraplegia 21 homolog (human)
691170	XM_001077082,XM_017595155,XM_017595156	LOC691170	XP_001077082.3;XP_017450644.1;XP_017450645.1	1.39011	2530.47	0.132158	3.59572	0.000323499	0.00112132	protein_coding	similar to zinc finger protein 84 (HPF2), transcript variant X1
308807	NM_001007691,XM_017589170	Prss23	NP_001007692.1;XP_017444659.1	1.38998	4212.69	0.166213	2.85819	0.00426067	0.0116415	protein_coding	protease, serine, 23
301509	NM_001191810,XM_008767220	Tns1	NP_001178739.1;XP_008765442.1	1.38976	2308.8	0.191301	2.48211	0.0130607	0.0311709	protein_coding	tensin 1
29628	NM_001112742,NM_032990,XM_006257496,XM_006257498,XM_006257499,XM_006257501,XM_017601950,XM_017601951,XR_001842597	Gria3	NP_001106213.1;NP_116785.2;XP_006257558.1;XP_006257560.1;XP_006257561.1;XP_006257563.1;XP_017457439.1;XP_017457440.1	1.38971	2436.89	0.135767	3.49705	0.000470433	0.00157622	protein_coding	glutamate ionotropic receptor AMPA type subunit 3
64040	NM_022273	Aldh9a1	NP_071609.2	1.38932	9453.01	0.107119	4.42848	9.49007e-06	4.17938e-05	protein_coding	aldehyde dehydrogenase 9 family, member A1
361924	NM_001012178,XM_006232232,XM_006232233,XM_006232234	Mynn	NP_001012178.1;XP_006232294.1;XP_006232295.1;XP_006232296.1	1.38877	2601.49	0.148226	3.19649	0.00139113	0.00426246	protein_coding	myoneurin
24640	NM_001033964,NM_001033965,NM_080477,XM_006249706,XM_006249707,XM_006249708,XM_006249709,XM_006249710,XM_006249711,XM_008769425,XR_001840769	Pfkfb2	NP_001029136.1;NP_001029137.1;NP_536725.2;XP_006249768.1;XP_006249769.1;XP_006249770.1;XP_006249771.1;XP_006249772.1;XP_006249773.1;XP_008767647.1	1.38797	2096	0.130294	3.63007	0.000283349	0.000994214	protein_coding	6-phosphofructo-2-kinase/fructose-2,6-biphosphatase 2
29547	NM_053309	Homer2	NP_445761.1	1.38643	321.712	0.17612	2.67644	0.00744086	0.0190497	protein_coding	homer scaffolding protein 2
366608	XM_008764654	Dock4	XP_008762876.2	1.38534	2770.48	0.184916	2.543	0.0109905	0.0267677	protein_coding	dedicator of cytokinesis 4, transcript variant X1
116502	NM_053812,XM_006256101	Bak1	NP_446264.1;XP_006256163.1	1.38458	865.362	0.149803	3.13379	0.00172563	0.00515465	protein_coding	BCL2-antagonist/killer 1
312566	NM_001107877,XM_006236915,XM_006236916,XM_008763126	Adamts9	NP_001101347.1;XP_006236977.1;XP_006236978.1;XP_008761348.1	1.38442	2705.47	0.135733	3.45741	0.000545404	0.00180201	protein_coding	ADAM metallopeptidase with thrombospondin type 1 motif, 9
303016	NM_001277157,XM_008767581,XM_017597237	Crebrf	NP_001264086.1;XP_008765803.1;XP_017452726.1	1.38345	5016.83	0.143225	3.26944	0.0010776	0.00336793	protein_coding	CREB3 regulatory factor
499244	gene-RGD1566189	RGD1566189	.	1.38116	2000.18	0.194529	2.39491	0.0166243	0.0385029	pseudogene	.
311055	NM_001002854,XM_006234204,XM_006234205,XM_006234207,XM_008761838,XM_017591679,XM_017591680,XM_017591681	Tanc1	NP_001002854.1;XP_006234266.1;XP_006234267.1;XP_006234269.1;XP_008760060.1;XP_017447168.1;XP_017447169.1;XP_017447170.1	1.38001	2680.09	0.155126	2.99546	0.00274031	0.00782789	protein_coding	tetratricopeptide repeat, ankyrin repeat and coiled-coil containing 1
24842	NM_030989,XM_006246594,XM_006246595,XM_008767773,XM_017597018	Tp53	NP_112251.2;XP_006246656.1;XP_006246657.1;XP_008765995.1;XP_017452507.1	1.37811	720.838	0.176603	2.61992	0.00879498	0.0220338	protein_coding	tumor protein p53
306380	XM_006253039,XM_006253047,XM_006253053,XM_017600415,XM_017600416,XM_017600417,XM_017600418,XM_017600419,XM_017600420,XM_017600421,XM_017600422,XM_017600423,XM_017600424,XM_017600425	Psd3	XP_006253101.1;XP_006253109.1;XP_006253115.1;XP_017455904.1;XP_017455905.1;XP_017455906.1;XP_017455907.1;XP_017455908.1;XP_017455909.1;XP_017455910.1;XP_017455911.1;XP_017455912.1;XP_017455913.1;XP_017455914.1	1.37717	3050.82	0.114305	4.03925	5.36227e-05	0.000211057	protein_coding	pleckstrin and Sec7 domain containing 3, transcript variant X1
102551095	XM_006232553	LOC102551095	XP_006232615.1	1.37645	460.955	0.178454	2.58305	0.00979306	0.02419	protein_coding	uncharacterized LOC102551095
683630	NM_001044282,XM_006246126	Mat2b	NP_001037747.1;XP_006246188.1	1.37548	4551.66	0.117901	3.90105	9.57757e-05	0.000363815	protein_coding	methionine adenosyltransferase 2B
305348	NM_001012037,XM_008770155,XM_008770156	Lias	NP_001012037.1;XP_008768377.1;XP_008768378.1	1.37532	894.866	0.184375	2.49364	0.0126442	0.0302818	protein_coding	lipoic acid synthetase
295217	NM_001025648,NM_001170576	Snapin	NP_001020819.1;NP_001164047.1	1.37402	5833.9	0.169527	2.70399	0.00685127	0.0176575	protein_coding	SNAP-associated protein
297389	NM_001106602,XM_006236735,XM_006236736,XM_006236737,XM_008763056,XM_008763057,XM_008763058,XM_017592547	Dguok	NP_001100072.1;XP_006236797.1;XP_006236798.1;XP_006236799.1;XP_008761278.1;XP_008761279.1;XP_008761280.1;XP_017448036.1	1.37318	731.59	0.156799	2.91786	0.00352444	0.00981995	protein_coding	deoxyguanosine kinase
291444	NM_001033887,XM_006254746	Prrc1	NP_001029059.1;XP_006254808.1	1.37212	2120.61	0.120358	3.79211	0.000149376	0.00055141	protein_coding	proline-rich coiled-coil 1
498081	NM_001191927,XM_006248342,XM_006248343,XM_017598044	Slc35a5	NP_001178856.1;XP_006248404.1;XP_006248405.1;XP_017453533.1	1.36967	2297.3	0.143079	3.17189	0.00151449	0.00459111	protein_coding	solute carrier family 35, member A5
360942	NM_001004087,XM_006251017,XM_006251022,XM_006251023,XM_008770189,XM_017599291,XM_017599292,XM_017599293	Pcdh7	NP_001004087.1;XP_006251079.1;XP_006251084.1;XP_006251085.1;XP_008768411.1;XP_017454780.1;XP_017454781.1;XP_017454782.1	1.36872	462.857	0.15428	2.93508	0.00333466	0.00933678	protein_coding	protocadherin 7
498599	NM_001109107	Slc35e1	NP_001102577.2	1.36871	2058.8	0.130419	3.47204	0.00051652	0.00171572	protein_coding	solute carrier family 35, member E1
299246	NM_001106752,XM_006240422,XM_006240423,XM_006240424,XM_008764762	Ttc8	NP_001100222.1;XP_006240484.1;XP_006240485.1;XP_006240486.1;XP_008762984.1	1.36766	1038.67	0.148028	3.05148	0.00227714	0.00662289	protein_coding	tetratricopeptide repeat domain 8
299857	NM_001008322,XM_006241453	Shmt2	NP_001008323.1;XP_006241515.1	1.36668	3292.34	0.138608	3.25142	0.00114831	0.00356985	protein_coding	serine hydroxymethyltransferase 2
24582	NM_001170600,XM_006245842,XM_006245844,XM_017596997,XM_017596998,XM_017596999	Myh11	NP_001164071.1;XP_006245904.1;XP_006245906.1;XP_017452486.1;XP_017452487.1;XP_017452488.1	1.36447	6029.99	0.185808	2.4129	0.0158262	0.0369124	protein_coding	myosin, heavy chain 11, smooth muscle
308654	XM_002730284,XM_006257246,XM_008773457,XM_017602354	Zmat1	XP_002730330.1;XP_006257308.1;XP_008771679.1;XP_017457843.1	1.36411	323.917	0.183668	2.43897	0.014729	0.0346593	protein_coding	zinc finger, matrin-type 1, transcript variant X1
299207	NM_001106749,XM_006240367,XM_006240368	RGD1310769	NP_001100219.1;XP_006240429.1;XP_006240430.1	1.36403	2677.48	0.187453	2.38924	0.0168833	0.0390457	protein_coding	similar to HSPC288
24329	NM_031507,XM_008770416,XM_008770418,XM_017599073	Egfr	NP_113695.1;XP_008768638.1;XP_008768640.1;XP_017454562.1	1.36239	2806.36	0.118427	3.76717	0.000165109	0.000605401	protein_coding	epidermal growth factor receptor
170818	NM_133310	Icmt	NP_579844.2	1.36209	788.473	0.167294	2.66493	0.00770035	0.0196329	protein_coding	isoprenylcysteine carboxyl methyltransferase
305922	NM_001107267,XM_008770748	Lats2	NP_001100737.1;XP_008768970.1	1.36076	3103.48	0.162431	2.736	0.0062191	0.0162813	protein_coding	large tumor suppressor kinase 2
497198	NM_001012235	Impact	NP_001012235.1	1.36051	9822.42	0.154445	2.87576	0.00403053	0.0110871	protein_coding	impact RWD domain protein
363634	NM_001108831	Kctd11	NP_001102301.1	1.35998	284.767	0.186244	2.38177	0.0172297	0.0397436	protein_coding	potassium channel tetramerization domain containing 11
305494	NM_001100970,XM_006251316	Aebp1	NP_001094440.1;XP_006251378.1	1.35942	13867.9	0.187756	2.35942	0.0183036	0.0419359	protein_coding	AE binding protein 1
501039	XM_008766577,XM_576451,XR_001839506,XR_001839507	Slc25a36	XP_008764799.1;XP_576451.4	1.35811	6930.95	0.140013	3.15402	0.00161038	0.00485292	protein_coding	solute carrier family 25 member 36, transcript variant X4
297768	NM_001024247	Lactb2	NP_001019418.1	1.35792	2390.98	0.160142	2.75628	0.00584635	0.0154273	protein_coding	lactamase, beta 2
252900	NM_001012345,XM_006229733,XM_008759689	Dgat2	NP_001012345.1;XP_006229795.1;XP_008757911.1	1.35626	871.063	0.148117	2.96816	0.00299593	0.0084833	protein_coding	diacylglycerol O-acyltransferase 2
60586	NM_022198,XM_006256828	Clcn4	NP_071534.2;XP_006256890.1	1.35463	633.75	0.162982	2.68681	0.0072138	0.0185316	protein_coding	chloride voltage-gated channel 4
308134	NM_001001799	Tmem35	NP_001001799.1	1.35452	482.783	0.173066	2.52959	0.0114197	0.0276901	protein_coding	transmembrane protein 35
24954	NM_017071	Insr	NP_058767.2	1.35356	671.314	0.14289	3.05662	0.00223847	0.00653173	protein_coding	insulin receptor
102551140	XM_006250501	LOC102551140	XP_006250563.1	1.35121	613.224	0.176641	2.45839	0.0139562	0.0330427	protein_coding	REST corepressor 3-like
363098	NM_001108770,XM_006243332,XM_006243337,XM_006243341,XM_008766315,XM_008766317,XM_008766318,XM_008766319,XM_008766320,XR_356404	Ccpg1	NP_001102240.1;XP_006243394.1;XP_006243399.1;XP_006243403.1;XP_008764537.1;XP_008764539.1;XP_008764540.1;XP_008764541.1;XP_008764542.1	1.34981	5264.95	0.110277	3.9243	8.69822e-05	0.000332538	protein_coding	cell cycle progression 1
83585	NM_031776	Gda	NP_113964.2	1.34929	9849.18	0.112949	3.82651	0.000129975	0.000484687	protein_coding	guanine deaminase
155173	NM_130412,XM_006239516	Sdf4	NP_569096.2;XP_006239578.1	1.3478	23895.7	0.127315	3.38225	0.000718938	0.00232077	protein_coding	stromal cell derived factor 4
365802	NM_001014253	Selt	NP_001014275.2	1.34571	9022.07	0.18482	2.31777	0.0204621	0.0462716	protein_coding	selenoprotein T
103693210	XM_008766939	LOC103693210	XP_008765161.1	1.34507	722.835	0.175136	2.44199	0.0146067	0.0343943	protein_coding	transmembrane protein 14A
291733	NM_001024745	Slc39a6	NP_001019916.1	1.34404	3745.26	0.123212	3.46215	0.000535874	0.00177339	protein_coding	solute carrier family 39 member 6
314961	NM_001044245	Asap1	NP_001037710.1	1.34399	4839.28	0.157237	2.71262	0.00667537	0.0172603	protein_coding	ArfGAP with SH3 domain, ankyrin repeat and PH domain 1
79245	NM_024393,XM_006241888,XM_006241889,XM_006241890,XM_006241891	Hsf1	NP_077369.1;XP_006241950.1;XP_006241951.1;XP_006241952.1;XP_006241953.1	1.34298	401.558	0.179693	2.36761	0.0179034	0.0411048	protein_coding	heat shock transcription factor 1
294375	NM_001106386,XM_017601619	Reep3	NP_001099856.2;XP_017457108.1	1.3416	4815.33	0.12222	3.46877	0.000522849	0.00173512	protein_coding	receptor accessory protein 3
317589	NM_001191736,XM_006257573,XM_017602091	Stk26	NP_001178665.1;XP_006257635.1;XP_017457580.1	1.33942	496.16	0.177884	2.37012	0.0177824	0.0408732	protein_coding	serine/threonine protein kinase 26
311848	NM_001009692,XM_006233816,XM_006233817,XM_006233818,XM_006233819,XM_006233820,XM_006233822,XM_008761661,XM_008761662,XM_017591844	Sh3glb2	NP_001009692.1;XP_006233878.1;XP_006233879.1;XP_006233880.1;XP_006233881.1;XP_006233882.1;XP_006233884.1;XP_008759883.1;XP_008759884.1;XP_017447333.1	1.33812	962.952	0.139737	3.00711	0.00263748	0.00755079	protein_coding	SH3 domain-containing GRB2-like endophilin B2
310306	NM_001107665,XM_008760924	Usp13	NP_001101135.1;XP_008759146.1	1.3372	1095.26	0.137362	3.05193	0.00227375	0.00661662	protein_coding	ubiquitin specific peptidase 13
300748	NM_001305238,XM_006243184	Stoml1	NP_001292167.1;XP_006243246.1	1.33556	1372.65	0.166119	2.51295	0.0119725	0.0288538	protein_coding	stomatin like 1
81809	NM_031131,XM_006250448	Tgfb2	NP_112393.1;XP_006250510.1	1.33412	5177.68	0.112207	3.70646	0.000210178	0.000755136	protein_coding	transforming growth factor, beta 2
685607	NM_001109476,XM_017598937	Pfdn2	NP_001102946.1;XP_017454426.1	1.33264	667.026	0.173783	2.38393	0.017129	0.0395243	protein_coding	prefoldin subunit 2
362789	NM_001108725,XM_006240639,XM_006240641,XM_006240642,XM_006240643,XM_006240644,XM_017594235,XM_017594236,XM_017594237	Zfyve21	NP_001102195.1;XP_006240701.3;XP_006240703.3;XP_006240704.3;XP_006240705.3;XP_006240706.3;XP_017449724.1;XP_017449725.1;XP_017449726.1	1.33229	2442.65	0.144124	2.87185	0.0040807	0.0112078	protein_coding	zinc finger FYVE-type containing 21
309070	NM_001012068,XM_008759890,XM_008759891,XM_017589229	Uros	NP_001012068.1;XP_008758112.1;XP_008758113.1;XP_017444718.1	1.33213	797.245	0.162035	2.55338	0.0106684	0.0260811	protein_coding	uroporphyrinogen III synthase
308703	NM_001191624,XM_008759514,XM_017589156	Lrrk1	NP_001178553.1;XP_008757736.1;XP_017444645.1	1.33201	789.108	0.172154	2.40253	0.0162819	0.0377774	protein_coding	leucine-rich repeat kinase 1
282635	NM_001191566,XM_006232412,XM_006232430,XM_006232434,XM_008761039,XM_017590657,XM_017590658,XM_017590659,XM_017590660,XM_017590661,XM_017590662,XM_017590663,XM_017590664,XM_017590665,XM_017590666,XM_017590667,XM_017590668,XM_017590669,XM_017590670,XM_017590671,XM_017590672,XM_017590673,XM_017590674,XM_017590675,XM_017590676,XM_017590677	Mbnl1	NP_001178495.1;XP_006232474.1;XP_006232492.1;XP_006232496.1;XP_008759261.1;XP_017446146.1;XP_017446147.1;XP_017446148.1;XP_017446149.1;XP_017446150.1;XP_017446151.1;XP_017446152.1;XP_017446153.1;XP_017446154.1;XP_017446155.1;XP_017446156.1;XP_017446157.1;XP_017446158.1;XP_017446159.1;XP_017446160.1;XP_017446161.1;XP_017446162.1;XP_017446163.1;XP_017446164.1;XP_017446165.1;XP_017446166.1	1.33027	10515.2	0.109098	3.77389	0.000160724	0.000590719	protein_coding	muscleblind-like splicing regulator 1
291974	NM_001100660,XM_006255470,XM_006255471,XM_006255472,XM_006255473,XM_006255474,XM_006255475,XM_017601230	Fam65a	NP_001094130.1;XP_006255532.1;XP_006255533.1;XP_006255534.1;XP_006255535.1;XP_006255536.1;XP_006255537.1;XP_017456719.1	1.33017	698.1	0.166747	2.46846	0.0135695	0.0322556	protein_coding	family with sequence similarity 65, member A
306866	XM_003751664,XM_006253850,XM_006253852,XM_006253853,XM_006253854,XM_006253855,XM_006253856,XM_225253,XR_596708	Slc35b3	XP_003751712.1;XP_006253912.1;XP_006253914.1;XP_006253915.1;XP_006253916.1;XP_006253917.1;XP_006253918.1;XP_225253.5	1.32998	2273.26	0.164837	2.49585	0.0125656	0.0301152	protein_coding	solute carrier family 35 member B3, transcript variant X4
286898	NM_173118	Npc2	NP_775141.2	1.32932	33026.8	0.118617	3.46232	0.000535542	0.00177271	protein_coding	NPC intracellular cholesterol transporter 2
315756	XM_008766393,XM_008766394,XM_008766395,XM_017596072	Dennd4a	XP_008764615.1;XP_008764616.1;XP_008764617.1;XP_017451561.1	1.32875	3780.17	0.109466	3.74604	0.000179649	0.000654352	protein_coding	DENN domain containing 4A, transcript variant X4
25556	NM_001127689,NM_013037,XM_006244739,XM_006244740,XM_006244742,XM_008766992,XM_017596290	Il1rl1	NP_001121161.1;NP_037169.1;XP_006244801.1;XP_006244802.1;XP_006244804.1;XP_008765214.1;XP_017451779.1	1.32827	37161.7	0.142568	2.87266	0.00407038	0.0111816	protein_coding	interleukin 1 receptor-like 1
500213	XR_591232	LOC500213	.	1.32802	1515.84	0.146598	2.79186	0.00524064	0.0139868	transcribed_pseudogene	similar to T-box transcription factor TBX15 (T-box protein 15) (MmTBx8)
362778	NM_001014198,XM_006240527	Gskip	NP_001014220.2;XP_006240589.1	1.32761	3000.39	0.148098	2.76054	0.00577052	0.0152554	protein_coding	GSK3B interacting protein
29143	NM_001145842,NM_017113,XM_008767981	Grn	NP_001139314.1;NP_058809.2;XP_008766203.1	1.32747	45646.5	0.130353	3.13513	0.00171777	0.00513746	protein_coding	granulin
312510	NM_001012096,XM_006236828,XM_006236829,XM_006236830,XM_006236831	Tia1	NP_001012096.1;XP_006236890.1;XP_006236891.1;XP_006236892.1;XP_006236893.1	1.32215	2397.68	0.159885	2.51986	0.0117403	0.0283709	protein_coding	TIA1 cytotoxic granule-associated RNA binding protein
171287	NM_134331,XM_006237962,XM_006237963,XM_006237964,XM_006237965,XM_008763587	Epha7	NP_599158.1;XP_006238024.1;XP_006238025.1;XP_006238026.1;XP_006238027.1;XP_008761809.1	1.32148	763.65	0.165652	2.4277	0.0151949	0.0356262	protein_coding	Eph receptor A7
288583	NM_178101	Plod3	NP_835202.2	1.32147	6101.12	0.163532	2.4591	0.0139285	0.032988	protein_coding	procollagen-lysine, 2-oxoglutarate 5-dioxygenase 3
294912	NM_001034129,XM_006232224	Sec62	NP_001029301.1;XP_006232286.1	1.32072	12597.6	0.148852	2.69614	0.00701486	0.01804	protein_coding	SEC62 homolog, preprotein translocation factor
100361891	XM_003751377	Rab5al1	XP_003751425.1	1.32043	4219.44	0.168854	2.37488	0.0175547	0.0404275	protein_coding	Rab5a, member RAS oncogene family-like 1
287734	XM_006247470,XM_006247472,XM_008768223,XM_008768224,XM_008768225	Atxn7l3	XP_006247532.1;XP_006247534.1;XP_008766445.1;XP_008766446.1;XP_008766447.1	1.31982	1458.73	0.169077	2.36782	0.0178931	0.041088	protein_coding	ataxin 7-like 3, transcript variant X5
252827	NM_145721,XM_006235306,XM_006235307,XM_017591489,XR_352742,XR_352743	Cdk5rap1	NP_663773.1;XP_006235368.1;XP_006235369.1;XP_017446978.1	1.31922	1211.3	0.152075	2.62819	0.00858393	0.0215657	protein_coding	CDK5 regulatory subunit associated protein 1
502227	NM_001126088,XM_006227894	Gtf2h5	NP_001119560.1;XP_006227956.1	1.31782	2676.83	0.159098	2.50258	0.0123293	0.0296135	protein_coding	general transcription factor IIH subunit 5
296076	NM_001106497	Srp14	NP_001099967.1	1.31755	6328.02	0.134154	2.96572	0.00301976	0.00853892	protein_coding	signal recognition particle 14
689623	NM_001129879,XM_006253847	Psmg4	NP_001123351.1;XP_006253909.1	1.31738	866.062	0.173937	2.2863	0.0222366	0.0497091	protein_coding	proteasome assembly chaperone 4
365352	NM_001139508,XM_006230065,XM_006230066,XM_017589484,XM_017589485,XM_017589486,XM_017589487,XM_017589488,XM_017589489,XM_017589490,XM_017589491,XR_001835449	Mical2	NP_001132980.1;XP_006230127.1;XP_006230128.1;XP_017444973.1;XP_017444974.1;XP_017444975.1;XP_017444976.1;XP_017444977.1;XP_017444978.1;XP_017444979.1;XP_017444980.1	1.31668	1354.36	0.160299	2.47602	0.0132855	0.0316597	protein_coding	microtubule associated monooxygenase, calponin and LIM domain containing 2
303701	NM_001007675,XM_006247800,XM_006247801,XM_006247802,XM_008768374,XM_017597347	C1qtnf1	NP_001007676.1;XP_006247862.1;XP_006247863.1;XP_006247864.1;XP_008766596.1;XP_017452836.1	1.31651	2092.62	0.138896	2.85619	0.0042876	0.0117061	protein_coding	C1q and tumor necrosis factor related protein 1
313843	NM_001007704	Galm	NP_001007705.1	1.316	2040.38	0.124623	3.17886	0.00147856	0.00449558	protein_coding	galactose mutarotase
25692	NM_013151,XM_006253347,XM_008771348	Plat	NP_037283.2;XP_006253409.1;XP_008769570.1	1.31555	2518.28	0.124688	3.17325	0.00150742	0.00457262	protein_coding	plasminogen activator, tissue type
310416	XM_008761017,XM_017591256	Nhlrc3	XP_008759239.2;XP_017446745.1	1.31187	5958.07	0.12914	3.03252	0.00242518	0.00700488	protein_coding	NHL repeat containing 3, transcript variant X2
362849	NM_001034108,XM_006241126,XM_006241127,XM_008765201	March2	NP_001029280.1;XP_006241188.1;XP_006241189.1;XP_008763423.1	1.31013	7477.03	0.133318	2.92316	0.00346495	0.00966742	protein_coding	membrane associated ring-CH-type finger 2
65183	NM_031731,XM_006246529	Aldh3a2	NP_113919.2;XP_006246591.1	1.30958	6803.59	0.123852	3.14172	0.00167958	0.00503273	protein_coding	aldehyde dehydrogenase 3 family, member A2
315973	NM_001108181	Acad11	NP_001101651.1	1.30917	1773.08	0.114628	3.39057	0.000697463	0.00225734	protein_coding	acyl-CoA dehydrogenase family, member 11
306253	NM_001007683	Glt8d1	NP_001007684.1	1.30657	3936.48	0.153296	2.51661	0.0118489	0.0285945	protein_coding	glycosyltransferase 8 domain containing 1
24375	NM_012562	Fuca1	NP_036694.2	1.30595	12439.8	0.106088	3.63001	0.000283414	0.000994214	protein_coding	fucosidase, alpha-L- 1, tissue
79558	NM_024486,XM_006234214,XM_008761864,XM_008761867,XM_017592054	Acvr1	NP_077812.1;XP_006234276.1;XP_008760086.1;XP_008760089.1;XP_017447543.1	1.30405	910.13	0.141145	2.71348	0.00665797	0.0172247	protein_coding	activin A receptor type 1
25094	NM_001191089,XM_017592477,XM_017592478	Mitf	NP_001178018.1;XP_017447966.1;XP_017447967.1	1.30393	1281.89	0.13631	2.80876	0.00497322	0.0133505	protein_coding	melanogenesis associated transcription factor
309368	XM_017590488,XM_017590489	Lama2	XP_017445977.1;XP_017445978.1	1.30275	1522.29	0.165125	2.31073	0.0208476	0.0470242	protein_coding	laminin subunit alpha 2, transcript variant X1
361884	NM_001012177,XM_008760678	Mccc2	NP_001012177.1;XP_008758900.2	1.30204	2343.53	0.117499	3.24063	0.00119266	0.00369884	protein_coding	methylcrotonoyl-CoA carboxylase 2
29139	NM_024129,XM_006241285	Dcn	NP_077043.1;XP_006241347.1	1.30145	29910.9	0.132906	2.86005	0.00423569	0.0115822	protein_coding	decorin
294239	NM_001165936,NM_212532,XM_008772715	Ddah2	NP_001159408.1;NP_997697.1;XP_008770937.1	1.29652	1866.16	0.138001	2.71479	0.00663171	0.0171692	protein_coding	dimethylarginine dimethylaminohydrolase 2
24513	NM_012592	Ivd	NP_036724.1	1.29602	4120.75	0.117569	3.18188	0.00146325	0.00445758	protein_coding	isovaleryl-CoA dehydrogenase
83514	NM_031345,XM_006234249,XM_006234250,XM_006234251,XM_008773446,XM_008773447	Tsc22d3	NP_112635.1;XP_006234311.1;XP_006234312.1;XP_006234313.1;XP_008771668.1;XP_008771669.1	1.29325	6330.16	0.148201	2.50334	0.0123028	0.029568	protein_coding	TSC22 domain family, member 3
29459	NM_019219	Rbbp9	NP_062092.2	1.29283	1377.73	0.154876	2.39242	0.0167376	0.0387402	protein_coding	RB binding protein 9, serine hydrolase
361745	NM_001004446,XM_006231227,XM_008760331,XM_008760332,XM_008760333,XM_008760334,XM_008760335,XM_008760336,XM_008760338,XM_008760339,XM_017589447,XR_001835435	Smarca2	NP_001004446.1;XP_006231289.1;XP_008758553.1;XP_008758554.1;XP_008758555.1;XP_008758556.1;XP_008758557.1;XP_008758558.1;XP_008758560.1;XP_008758561.1;XP_017444936.1	1.29047	3171.12	0.130387	2.82155	0.00477923	0.0128978	protein_coding	SWI/SNF related, matrix associated, actin dependent regulator of chromatin, subfamily a, member 2
316021	NM_001271384	Epm2aip1	NP_001258313.1	1.28899	4063.62	0.141251	2.59284	0.00951857	0.0235896	protein_coding	EPM2A interacting protein 1
298977	XM_216701	Zfp277	XP_216701.5	1.28622	2280.24	0.147017	2.47003	0.01351	0.0321356	protein_coding	zinc finger protein 277
361238	NM_001025719,XM_006253841	Pxdc1	NP_001020890.1;XP_006253903.1	1.2856	1870.58	0.145362	2.49337	0.0126536	0.0302905	protein_coding	PX domain containing 1
680201	NM_001135084,XM_006253974,XM_006253975,XM_008771661	Zfp322a	NP_001128556.1;XP_006254036.1;XP_006254037.1;XP_008769883.1	1.2833	2292.2	0.150255	2.39497	0.0166215	0.0385028	protein_coding	zinc finger protein 322a
360850	NM_001108346,XM_006249926,XM_017598846	Nek7	NP_001101816.1;XP_006249988.1;XP_017454335.1	1.28279	7813.65	0.127267	2.82304	0.0047571	0.0128502	protein_coding	NIMA-related kinase 7
308821	NM_001015012,XM_006229692,XM_006229693,XM_008759647,XM_017589171	Rab30	NP_001015012.1;XP_006229754.1;XP_006229755.1;XP_008757869.1;XP_017444660.1	1.27583	2993.89	0.140892	2.49437	0.0126182	0.0302311	protein_coding	RAB30, member RAS oncogene family
363469	NM_001033899	Sms	NP_001029071.1	1.27554	2209.37	0.136721	2.56804	0.0102277	0.0251503	protein_coding	spermine synthase
360702	NM_001108315,XM_008768582	Ttc3	NP_001101785.1;XP_008766804.1	1.27386	17671.2	0.109835	3.17937	0.00147597	0.00448867	protein_coding	tetratricopeptide repeat domain 3
499689	NM_001024304,XM_017591043	Gstm4	NP_001019475.1;XP_017446532.1	1.2737	1665.33	0.145998	2.39061	0.0168203	0.0389127	protein_coding	glutathione S-transferase mu 4
286994	NM_173328	Lgr4	NP_775450.1	1.27064	3901.31	0.117182	2.94886	0.00318947	0.00897608	protein_coding	leucine-rich repeat-containing G protein-coupled receptor 4
363089	XM_017596087,XM_343420	Fam63b	XP_017451576.1;XP_343421.3	1.26896	4421.11	0.114748	2.99481	0.00274615	0.00784299	protein_coding	family with sequence similarity 63, member B, transcript variant X1
362704	NM_199270,XM_006239802,XM_017594214	Bre	NP_954891.1;XP_006239864.1;XP_017449703.1	1.26744	1973.97	0.130778	2.6145	0.00893576	0.0223159	protein_coding	brain and reproductive organ-expressed (TNFRSF1A modulator)
289608	NM_001106005,XM_006251036	Gnpda2	NP_001099475.1;XP_006251098.1	1.26375	1413.32	0.127425	2.65025	0.00804314	0.0203866	protein_coding	glucosamine-6-phosphate deaminase 2
246768	NM_145676,XM_006241967	Cby1	NP_663709.1;XP_006242029.1	1.26336	999.618	0.133984	2.51721	0.0118289	0.0285512	protein_coding	chibby family member 1, beta catenin antagonist
288617	NM_001011903,XM_006249234,XM_008769133	Tpst1	NP_001011903.2;XP_006249296.1;XP_008767355.1	1.26058	1433.49	0.117935	2.83277	0.00461464	0.012506	protein_coding	tyrosylprotein sulfotransferase 1
311372	NM_001191571,XM_006234855,XM_017591740	Spg11	NP_001178500.1;XP_006234917.2;XP_017447229.1	1.25443	3661.69	0.113285	2.88677	0.00389216	0.0107417	protein_coding	spastic paraplegia 11 (autosomal recessive)
362919	XM_002729816	RGD1564420	XP_002729862.2	1.25299	10587.1	0.103028	3.1581	0.00158802	0.00479567	protein_coding	similar to Hypothetical protein MGC31278
299194	NM_001015009,XM_006240326,XM_006240327,XM_006240328,XM_006240329	Ptgr2	NP_001015009.1;XP_006240388.1;XP_006240389.1;XP_006240390.1;XP_006240391.1	1.2474	4344.92	0.131528	2.42479	0.0153174	0.0358656	protein_coding	prostaglandin reductase 2
287533	NM_001013859,XM_017597116	Inpp5k	NP_001013881.1;XP_017452605.1	1.24682	2363.69	0.120606	2.6388	0.00832012	0.0209842	protein_coding	inositol polyphosphate-5-phosphatase K
361084	NM_001001515,XM_006252397,XM_006252399,XM_006252400,XM_006252401,XM_017599749,XM_017599750,XM_017599751,XM_017599752,XM_017599753,XM_017599754	Lmo7	NP_001001515.1;XP_006252459.1;XP_006252461.1;XP_006252462.1;XP_006252463.1;XP_017455238.1;XP_017455239.1;XP_017455240.1;XP_017455241.1;XP_017455242.1;XP_017455243.1	1.24451	32883.5	0.114414	2.75821	0.00581181	0.0153446	protein_coding	LIM domain 7
24944	NM_017068,XM_006257486	Lamp2	NP_058764.2;XP_006257548.1	1.2436	39435.8	0.129081	2.4366	0.014826	0.0348588	protein_coding	lysosomal-associated membrane protein 2
297392	NM_001017537,XM_008763059,XM_008763061,XM_017592548	Tex261	NP_001017537.1;XP_008761281.1;XP_008761283.1;XP_017448037.1	1.24268	3807.82	0.120694	2.59706	0.00940257	0.0233427	protein_coding	testis expressed 261
25427	NM_012941	Cyp51	NP_037073.1	1.23558	46330.4	0.11498	2.65427	0.00794797	0.0201849	protein_coding	cytochrome P450, family 51
295315	NM_001106451,XM_006233027,XM_008761285	Tbx15	NP_001099921.1;XP_006233089.1;XP_008759507.1	1.23514	2885.5	0.120039	2.53813	0.0111446	0.0271027	protein_coding	T-box 15
312812	XM_006237583,XM_008763452,XM_232499	Eps8	XP_006237645.1;XP_008761674.1;XP_232499.6	1.23312	1509.73	0.119865	2.52212	0.0116648	0.0282268	protein_coding	epidermal growth factor receptor pathway substrate 8, transcript variant X3
83619	NM_031789,XM_006234396,XM_006234397,XM_006234398	Nfe2l2	NP_113977.1;XP_006234458.1;XP_006234459.1;XP_006234460.1	1.22624	18795.2	0.116778	2.51967	0.0117466	0.0283814	protein_coding	nuclear factor, erythroid 2-like 2
29157	NM_001105725	Ccng2	NP_001099195.1	1.22474	1737.91	0.126209	2.31741	0.0204815	0.0463083	protein_coding	cyclin G2
361956	NM_001014172,XM_008761054,XM_008761055,XM_017590969	Rsrc1	NP_001014194.1;XP_008759276.1;XP_008759277.1;XP_017446458.1	1.2181	2860.54	0.123602	2.30281	0.0212897	0.0478925	protein_coding	arginine and serine rich coiled-coil 1
60416	NM_206847	Pfkp	NP_996729.1	1.1997	3073.4	0.108902	2.41201	0.0158649	0.0369767	protein_coding	phosphofructokinase, platelet
310645	NM_001008352,XM_017590894	Pmvk	NP_001008353.1;XP_017446383.1	-1.18809	2781.01	0.107166	-2.32013	0.0203339	0.0460255	protein_coding	phosphomevalonate kinase
54319	NM_019357	Ezr	NP_062230.1	-1.21557	3354.54	0.123296	-2.28416	0.0223624	0.0499425	protein_coding	ezrin
310378	NM_001013157,XM_006231968,XM_006231969,XM_006231970,XM_006231971,XM_006231972,XM_008760774	Nnt	NP_001013175.1;XP_006232030.1;XP_006232031.1;XP_006232032.1;XP_006232033.1;XP_006232034.1;XP_008758996.1	-1.21641	10220.4	0.10052	-2.81168	0.00492832	0.0132557	protein_coding	nicotinamide nucleotide transhydrogenase
24645	NM_017033,XM_006238442	Pgm1	NP_058729.2;XP_006238504.1	-1.21697	3804.38	0.12305	-2.30224	0.0213216	0.0479342	protein_coding	phosphoglucomutase 1
24653	NM_133551	Pla2g4a	NP_598235.2	-1.23745	2151.42	0.134055	-2.29286	0.0218558	0.0489653	protein_coding	phospholipase A2 group IVA
364594	NM_198791,XM_008771266,XM_008771267,XR_596464	Tlr3	NP_942086.1;XP_008769488.1;XP_008769489.1	-1.23926	1659.54	0.120245	-2.57373	0.0100607	0.0247826	protein_coding	toll-like receptor 3
24936	NM_053018,XM_017592476	Cd9	NP_444177.1;XP_017447965.1	-1.23962	22213.9	0.115769	-2.67685	0.00743179	0.0190333	protein_coding	CD9 molecule
29431	NM_017198,XM_006229752,XM_006229753,XM_006229754	Pak1	NP_058894.1;XP_006229814.1;XP_006229815.1;XP_006229816.1	-1.24368	4481.47	0.120349	-2.61415	0.00894496	0.022335	protein_coding	p21 (RAC1) activated kinase 1
366016	XM_006233905,XM_006233906,XM_345335	Nup188	XP_006233967.1;XP_006233968.1;XP_345336.2	-1.25583	1479.24	0.138189	-2.37822	0.0173967	0.0400964	protein_coding	nucleoporin 188, transcript variant X1
302972	NM_001024990,XM_008767565,XR_357448	Amdhd2	NP_001020161.2;XP_008765787.1	-1.26012	2097.71	0.142981	-2.33293	0.0196519	0.0446521	protein_coding	amidohydrolase domain containing 2
499497	XM_006231731,XM_006231733,XM_008760642,XM_017591163,XM_017591164,XM_017591165,XM_017591166,XM_017591167,XM_017591168	Mef2c	XP_006231793.1;XP_006231795.1;XP_008758864.1;XP_017446652.1;XP_017446653.1;XP_017446654.1;XP_017446655.1;XP_017446656.1;XP_017446657.1	-1.26261	1822.31	0.13108	-2.5664	0.010276	0.0252605	protein_coding	myocyte enhancer factor 2C, transcript variant X6
29580	NM_019238	Fdft1	NP_062111.1	-1.26292	8764.19	0.107436	-3.13453	0.00172128	0.00514472	protein_coding	farnesyl diphosphate farnesyl transferase 1
25625	NM_013091,XM_006237334	Tnfrsf1a	NP_037223.1;XP_006237396.1	-1.26662	2370.66	0.142361	-2.39522	0.0166105	0.0384835	protein_coding	tumor necrosis factor receptor superfamily, member 1a
100910056	XM_003750307	LOC100910056	XP_003750355.4	-1.26671	740.424	0.144691	-2.35734	0.0184064	0.042158	protein_coding	UHRF1-binding protein 1-like
25353	NM_012881,XM_008769996	Spp1	NP_037013.2;XP_008768218.1	-1.26875	142547	0.145117	-2.36639	0.0179626	0.0412208	protein_coding	secreted phosphoprotein 1
689415	NM_001137564	Mt2A	NP_001131036.1	-1.27049	4328.07	0.147019	-2.34925	0.0188112	0.0429746	protein_coding	metallothionein 2A
29360	NM_001083911,NM_019192	Sepp1	NP_001077380.1;NP_062065.2	-1.2705	8287.17	0.148449	-2.32673	0.0199795	0.0453098	protein_coding	selenoprotein P, plasma, 1
24158	NM_016986	Acadm	NP_058682.2	-1.27205	3935.35	0.108851	-3.18926	0.00142638	0.0043583	protein_coding	acyl-CoA dehydrogenase, C-4 to C-12 straight chain
100363521	NR_110645	LOC100363521	.	-1.27433	1823.72	0.128179	-2.72852	0.0063619	0.016573	lncRNA	hypothetical LOC100363521
29693	NM_001110139,NM_001110823,NR_027839	Atp2a2	NP_001103609.1;NP_001104293.1	-1.27618	13308.5	0.123991	-2.83756	0.00454593	0.0123453	protein_coding	ATPase sarcoplasmic/endoplasmic reticulum Ca2+ transporting 2
108348080	XM_017593810	LOC108348080	XP_017449299.1	-1.27682	1872.01	0.120284	-2.93097	0.00337903	0.0094507	protein_coding	probable rRNA-processing protein EBP2
114021	NM_001008721	Ebna1bp2	NP_001008721.1	-1.27851	1866.98	0.119795	-2.95887	0.00308765	0.00870673	protein_coding	EBNA1 binding protein 2
298682	NM_001034922,XR_001837838	Atad3a	NP_001030094.1	-1.27974	1126.99	0.139381	-2.55308	0.0106775	0.0260946	protein_coding	ATPase family, AAA domain containing 3A
114506	NM_053714	Ankh	NP_446166.1	-1.28259	6352.64	0.118114	-3.03997	0.00236598	0.00685193	protein_coding	ANKH inorganic pyrophosphate transport regulator
100364062	XM_003751952	LOC100364062	XP_003752000.1	-1.28905	3501.8	0.129387	-2.83113	0.00463844	0.0125678	protein_coding	M2 pyruvate kinase-like
29384	NM_017182,XM_006253573,XM_006253574,XM_006253575,XM_006253576,XM_006253577	H2afy	NP_058878.1;XP_006253635.1;XP_006253636.1;XP_006253637.1;XP_006253638.1;XP_006253639.1	-1.29049	1677.23	0.135206	-2.72114	0.0065057	0.0168866	protein_coding	H2A histone family, member Y
313200	NM_001025697,XM_017593360	Hsdl2	NP_001020868.1;XP_017448849.1	-1.29159	1872.45	0.129234	-2.85639	0.00428484	0.0117013	protein_coding	hydroxysteroid dehydrogenase like 2
114095	NM_053637	Stxbp3	NP_446089.1	-1.29663	2560.64	0.125465	-2.98702	0.00281707	0.00802466	protein_coding	syntaxin binding protein 3
246331	NM_145098,XM_006255825,XM_006255826,XM_006255827	Nrp1	NP_659566.1;XP_006255887.1;XP_006255888.1;XP_006255889.1	-1.29852	4216.78	0.102426	-3.67948	0.00023371	0.000832137	protein_coding	neuropilin 1
65161	NM_001105735	Litaf	NP_001099205.1	-1.29939	1940.8	0.124266	-3.04052	0.00236166	0.00684081	protein_coding	lipopolysaccharide-induced TNF factor
287447	NM_001100494,XM_006246643,XM_006246644,XM_017597093,XM_017597094,XM_017597095	Ctdnep1	NP_001093964.1;XP_006246705.1;XP_006246706.1;XP_017452582.1;XP_017452583.1;XP_017452584.1	-1.30346	722.475	0.159325	-2.39979	0.0164043	0.0380367	protein_coding	CTD nuclear envelope phosphatase 1
315045	NM_001130550,XM_006241543	Pop1	NP_001124022.1;XP_006241605.1	-1.30402	517.718	0.163928	-2.3362	0.0194807	0.0443054	protein_coding	POP1 homolog, ribonuclease P/MRP subunit
56646	NM_019904	Lgals1	NP_063969.1	-1.3058	123991	0.152689	-2.52104	0.0117008	0.0282851	protein_coding	galectin 1
291540	NM_001100514,XM_006254858,XM_008772118	Cep76	NP_001093984.1;XP_006254920.1;XP_008770340.1	-1.30585	956.713	0.167957	-2.2922	0.0218939	0.0490275	protein_coding	centrosomal protein 76
171106	NM_133575,XM_017596258,XM_017596259,XM_017596260	Il1rl2	NP_598259.1;XP_017451747.1;XP_017451748.1;XP_017451749.1	-1.3059	1674.33	0.136988	-2.81078	0.0049422	0.0132848	protein_coding	interleukin 1 receptor-like 2
59117	NM_021597	Ago2	NP_067608.1	-1.30628	1612.56	0.146078	-2.63872	0.00832186	0.0209849	protein_coding	argonaute 2, RISC catalytic component
304569	NM_001107149,XM_006249549,XM_006249550,XM_006249552,XM_006249553,XM_006249554,XM_006249556,XM_006249557,XM_006249558,XM_006249559,XM_006249560,XM_008769332	Ep400	NP_001100619.1;XP_006249611.1;XP_006249612.1;XP_006249614.1;XP_006249615.1;XP_006249616.1;XP_006249618.1;XP_006249619.1;XP_006249620.1;XP_006249621.1;XP_006249622.1;XP_008767554.1	-1.30631	1431.26	0.162538	-2.37174	0.0177044	0.0407334	protein_coding	E1A binding protein p400
65274	NM_023098,XM_006229150,XM_006229151	Nup62	NP_075586.1;XP_006229212.1;XP_006229213.1	-1.307	1101.92	0.14448	-2.67347	0.00750703	0.0192018	protein_coding	nucleoporin 62
360776	NM_001108330,XM_006249024	Lamtor4	NP_001101800.1;XP_006249086.2	-1.30776	4669.42	0.145306	-2.66398	0.00772218	0.019682	protein_coding	late endosomal/lysosomal adaptor, MAPK and MTOR activator 4
302290	NM_001106933,XM_006254693,XM_006254694,XM_006254695,XM_006254696,XM_008772131	Ap3s1	NP_001100403.1;XP_006254755.1;XP_006254756.1;XP_006254757.1;XP_006254758.1;XP_008770353.1	-1.31649	5189.29	0.153625	-2.5822	0.00981731	0.0242415	protein_coding	adaptor-related protein complex 3, sigma 1 subunit
369016	NM_183332,XM_006228035	Myadm	NP_899161.1;XP_006228097.1	-1.31839	1453.41	0.132429	-3.01123	0.00260195	0.00745806	protein_coding	myeloid-associated differentiation marker
498685	NM_001109114,XM_006253495,XM_006253497,XM_017600640	Aaed1	NP_001102584.1;XP_006253557.1;XP_006253559.1;XP_017456129.1	-1.32384	3148.23	0.1224	-3.30661	0.000944333	0.00297924	protein_coding	AhpC/TSA antioxidant enzyme domain containing 1
60466	NM_021869,XM_017589644,XM_017589645,XM_017589646	Stx7	NP_068641.2;XP_017445133.1;XP_017445134.1;XP_017445135.1	-1.32501	2934.63	0.121329	-3.34625	0.000819118	0.00261956	protein_coding	syntaxin 7
685431	XR_362392	LOC685431	.	-1.32619	1139.95	0.161403	-2.52345	0.0116208	0.0281324	transcribed_pseudogene	similar to Alpha-enolase (2-phospho-D-glycerate hydro-lyase) (Non-neural enolase) (NNE) (Enolase 1)
291318	NM_207590,XM_008771854,XM_017600494	Nmt2	NP_997473.1;XP_008770076.1;XP_017455983.1	-1.32647	1929.45	0.153496	-2.65542	0.00792101	0.02012	protein_coding	N-myristoyltransferase 2
361916	NM_001017466	Chmp4c	NP_001017466.2	-1.32688	1578.47	0.156446	-2.60817	0.00910273	0.0226654	protein_coding	charged multivesicular body protein 4C
24644	NM_053291	Pgk1	NP_445743.2	-1.32711	27280.7	0.103298	-3.95255	7.7323e-05	0.000297524	protein_coding	phosphoglycerate kinase 1
294643	NM_001106402,XM_017590684,XM_017590685,XM_017590686,XM_017590687,XM_017590688,XM_017590689,XM_017590690,XM_017590691,XM_017590692,XM_017590693	Lhfpl2	NP_001099872.1;XP_017446173.1;XP_017446174.1;XP_017446175.1;XP_017446176.1;XP_017446177.1;XP_017446178.1;XP_017446179.1;XP_017446180.1;XP_017446181.1;XP_017446182.1	-1.3282	4133.39	0.135556	-3.02072	0.00252177	0.00725301	protein_coding	lipoma HMGIC fusion partner-like 2
246117	NM_139253,XM_006239710,XM_006239711	Mcfd2	NP_640346.1;XP_006239772.1;XP_006239773.1	-1.33203	6769.22	0.122385	-3.37971	0.000725633	0.00234054	protein_coding	multiple coagulation factor deficiency 2
266761	NM_001135600	Cyp4v3	NP_001129072.1	-1.33445	3446.88	0.122182	-3.40675	0.000657404	0.00213788	protein_coding	cytochrome P450, family 4, subfamily v, polypeptide 3
299331	NM_175761	Hsp90aa1	NP_786937.1	-1.33468	8207.11	0.120442	-3.45805	0.000544095	0.0017981	protein_coding	heat shock protein 90, alpha (cytosolic), class A member 1
103692716	XM_008764969	LOC103692716	XP_008763191.1	-1.33549	8168.94	0.120397	-3.46658	0.000527131	0.00174771	protein_coding	heat shock protein HSP 90-alpha
309400	NM_001107596,XM_006231163,XM_006231164,XM_006231166,XM_008760298,XM_008760299	Tmem2	NP_001101066.1;XP_006231225.1;XP_006231226.1;XP_006231228.1;XP_008758520.1;XP_008758521.1	-1.33719	1992	0.140354	-2.98674	0.00281974	0.00803065	protein_coding	transmembrane protein 2
171402	NM_134383	Elovl6	NP_599210.1	-1.33762	1034.09	0.150314	-2.79194	0.00523936	0.013986	protein_coding	ELOVL fatty acid elongase 6
303746	NM_001029900	Mrpl12	NP_001025071.1	-1.34111	2243.51	0.126601	-3.34457	0.000824098	0.00263372	protein_coding	mitochondrial ribosomal protein L12
300029	NM_001002798,XM_006241784,XM_017594763	Top1mt	NP_001002798.1;XP_006241846.1;XP_017450252.1	-1.34126	419.564	0.165689	-2.55656	0.0105712	0.0258727	protein_coding	topoisomerase (DNA) I, mitochondrial
81825	NM_031147,XM_006241012,XM_006241013,XM_006241014,XM_006241015,XM_008765132,XM_017595131,XM_017595132	Cirbp	NP_112409.2;XP_006241074.1;XP_006241075.3;XP_006241076.1;XP_006241077.3;XP_008763354.2;XP_017450620.1;XP_017450621.1	-1.34133	1297.03	0.129714	-3.26619	0.00109007	0.0034014	protein_coding	cold inducible RNA binding protein
84589	NM_053458	Rab9a	NP_445910.1	-1.34873	2685.23	0.15164	-2.8462	0.00442446	0.0120429	protein_coding	RAB9A, member RAS oncogene family
60664	NM_022213,XM_006238714,XM_017593605	Pik3r3	NP_071549.1;XP_006238776.1;XP_017449094.1	-1.34888	1329.66	0.178614	-2.41729	0.0156366	0.0365357	protein_coding	phosphoinositide-3-kinase regulatory subunit 3
296583	NM_001100533,XM_006233679,XM_017591638	Nacc2	NP_001094003.1;XP_006233741.1;XP_017447127.1	-1.35173	1831.01	0.158763	-2.73872	0.00616783	0.0161708	protein_coding	NACC family member 2
360580	NM_001079893,NM_001270835,NM_001270836	Dusp14	NP_001073362.1;NP_001257764.1;NP_001257765.1	-1.35742	552.501	0.1528	-2.88527	0.00391079	0.0107868	protein_coding	dual specificity phosphatase 14
140926	NM_080891,XM_006256103,XM_006256104,XM_006256105,XM_006256106,XM_006256107,XM_006256108,XM_006256110,XM_017601534	Daxx	NP_543167.2;XP_006256165.1;XP_006256166.1;XP_006256167.1;XP_006256168.1;XP_006256169.1;XP_006256170.1;XP_006256172.1;XP_017457023.1	-1.35806	1056.61	0.130908	-3.37296	0.000743646	0.00239485	protein_coding	death-domain associated protein
360665	NM_001012143,XM_006247806,XR_358006,XR_358007,XR_358008	Jmjd6	NP_001012143.2;XP_006247868.1	-1.3604	1152.29	0.13416	-3.30974	0.000933843	0.00295007	protein_coding	jumonji domain containing 6
365382	NM_001108923,XM_006230486	Inpp5a	NP_001102393.1;XP_006230548.1	-1.36379	1658.7	0.173384	-2.58167	0.00983238	0.0242746	protein_coding	inositol polyphosphate-5-phosphatase A
100362895	XR_001838070	LOC100362895	.	-1.36494	6548.06	0.118289	-3.79446	0.000147963	0.000546338	transcribed_pseudogene	heat shock protein 1, alpha-like
83469	NM_031322,XM_008762038,XR_001837050	Lrp4	NP_112612.2;XP_008760260.1	-1.36522	535.896	0.178473	-2.51653	0.0118516	0.0285962	protein_coding	LDL receptor related protein 4
291874	NM_001011925,XM_008772282,XM_017601202,XM_017601203	Nup93	NP_001011925.1;XP_008770504.1;XP_017456691.1;XP_017456692.1	-1.36571	1757.43	0.129744	-3.46567	0.000528914	0.00175243	protein_coding	nucleoporin 93
362965	NM_001244855,XM_006242100,XM_006242101	Rangap1	NP_001231784.1;XP_006242162.1;XP_006242163.1	-1.36669	2954.1	0.13953	-3.23002	0.00123782	0.00382726	protein_coding	RAN GTPase activating protein 1
25630	NM_053297,XM_006243188,XM_006243190,XM_017595480	Pkm	NP_445749.1;XP_006243250.2;XP_006243252.1;XP_017450969.1	-1.36683	68985.8	0.129648	-3.47734	0.000506425	0.0016865	protein_coding	pyruvate kinase, muscle
287622	NM_001253859,XM_008767967	Tom1l1	NP_001240788.1;XP_008766189.1	-1.36734	773.126	0.138436	-3.26054	0.001112	0.00346375	protein_coding	target of myb1 like 1 membrane trafficking protein
60338	NM_001270688,NM_001270689,NM_021909,XM_017589641,XM_017589642	Fxyd5	NP_001257617.1;NP_001257618.1;NP_068709.2;XP_017445130.1;XP_017445131.1	-1.36769	1859.23	0.196109	-2.30352	0.0212497	0.0478101	protein_coding	FXYD domain-containing ion transport regulator 5
171103	NM_133572,XM_006235003	Cdc25b	NP_598256.1;XP_006235065.1	-1.3679	386.435	0.193077	-2.34083	0.019241	0.0438162	protein_coding	cell division cycle 25B
289780	NM_001004211,XM_006251437	Ddx56	NP_001004211.1;XP_006251499.1	-1.36838	1000.2	0.157391	-2.87481	0.00404264	0.0111161	protein_coding	DEAD-box helicase 56
308335	XM_003748763,XM_006228320,XM_017589963,XM_017589964	U2af2	XP_003748811.1;XP_006228382.1;XP_017445452.1;XP_017445453.1	-1.3714	4264.87	0.139495	-3.26644	0.0010891	0.00339985	protein_coding	U2 small nuclear RNA auxiliary factor 2, transcript variant X1
100361529	XM_002728854,XM_006230930,XM_008760192	Rad9a	XP_002728900.1;XP_006230992.1;XP_008758414.1	-1.3768	439.223	0.168308	-2.74093	0.00612659	0.0160746	protein_coding	RAD9 checkpoint clamp component A, transcript variant X3
500011	XM_006236079,XM_575365	RGD1563091	XP_006236141.1;XP_575365.2	-1.37843	1678.88	0.161731	-2.86293	0.00419748	0.0114953	protein_coding	similar to OEF2, transcript variant X2
25486	NM_001271066,NM_001271067,NM_012984,XM_006252824,XM_006252825,XM_006252826,XM_006252827,XM_006252828,XM_006252829,XM_006252830,XM_006252831,XM_006252832,XM_006252833,XM_006252834,XM_006252835,XM_006252836,XM_006252837,XM_006252838,XM_006252839,XM_017599999	Myo9b	NP_001257995.1;NP_001257996.1;NP_037116.2;XP_006252886.1;XP_006252887.1;XP_006252888.1;XP_006252889.1;XP_006252890.1;XP_006252891.1;XP_006252892.1;XP_006252893.1;XP_006252894.1;XP_006252895.1;XP_006252896.1;XP_006252897.1;XP_006252898.1;XP_006252899.1;XP_006252900.1;XP_006252901.1;XP_017455488.1	-1.379	4268.75	0.200399	-2.31349	0.0206956	0.046733	protein_coding	myosin IXb
311419	NM_001107773,XM_006234974,XM_006234975	Stk35	NP_001101243.1;XP_006235036.1;XP_006235037.1	-1.37906	532.661	0.176189	-2.63176	0.00849434	0.0213632	protein_coding	serine/threonine kinase 35
316395	NM_001108218,XM_006244912,XM_017596447	Hecw2	NP_001101688.1;XP_006244974.1;XP_017451936.1	-1.37972	800.714	0.145565	-3.19019	0.0014218	0.00434525	protein_coding	HECT, C2 and WW domain containing E3 ubiquitin protein ligase 2
287593	NM_001013860	Ptrh2	NP_001013882.1	-1.37978	1360.94	0.151586	-3.06383	0.00218521	0.00639465	protein_coding	peptidyl-tRNA hydrolase 2
308416	NM_212520,XM_006228420	Tomm40	NP_997685.1;XP_006228482.1	-1.38178	1837.02	0.141363	-3.3002	0.00096617	0.00304275	protein_coding	translocase of outer mitochondrial membrane 40
81726	NM_031062	Mvd	NP_112324.1	-1.382	2223.38	0.171192	-2.72649	0.00640116	0.016657	protein_coding	mevalonate diphosphate decarboxylase
304277	NM_001012351,XM_006248869,XM_006248870	Cpsf4	NP_001012351.1;XP_006248931.1;XP_006248932.1	-1.38302	935.103	0.152675	-3.0642	0.00218251	0.00638937	protein_coding	cleavage and polyadenylation specific factor 4
100362738	XR_001842442	LOC100362738	.	-1.38311	8268.59	0.1275	-3.66989	0.000242653	0.000861182	transcribed_pseudogene	M2 pyruvate kinase-like
291180	NM_001007625	Epdr1	NP_001007626.1	-1.38316	4082.26	0.120982	-3.86805	0.000109709	0.000413438	protein_coding	ependymin related 1
307494	NM_001017932	Wdr55	NP_001017932.1	-1.38502	442.605	0.18448	-2.54717	0.01086	0.026477	protein_coding	WD repeat domain 55
306009	NM_001107275,XM_006252270,XM_017599703	Slc39a14	NP_001100745.1;XP_006252332.1;XP_017455192.1	-1.38603	4069.19	0.125267	-3.7596	0.000170182	0.000622735	protein_coding	solute carrier family 39 member 14
304361	NM_001100678	Mepce	NP_001094148.1	-1.38689	286.832	0.198171	-2.38103	0.0172643	0.0398171	protein_coding	methylphosphate capping enzyme
297480	NM_001034131,XM_006236954,XM_006236955,XM_006236956,XM_008763148,XM_008763149,XM_008763150,XM_008763152,XM_008763153,XM_017592559,XM_017592560,XM_017592561,XM_017592562,XM_017592563,XM_017592564	Foxp1	NP_001029303.1;XP_006237016.1;XP_006237017.1;XP_006237018.1;XP_008761370.1;XP_008761371.1;XP_008761372.1;XP_008761374.1;XP_008761375.1;XP_017448048.1;XP_017448049.1;XP_017448050.1;XP_017448051.1;XP_017448052.1;XP_017448053.1	-1.38693	3123.85	0.136118	-3.46685	0.000526605	0.00174637	protein_coding	forkhead box P1
360739	NM_001108324	Ranbp1	NP_001101794.1	-1.38959	6015.17	0.112997	-4.20065	2.66151e-05	0.000109882	protein_coding	RAN binding protein 1
680006	NM_001109387,XM_017598453	Mad1l1	NP_001102857.1;XP_017453942.1	-1.39149	852.17	0.156519	-3.04518	0.00232541	0.00674952	protein_coding	MAD1 mitotic arrest deficient like 1
291464	NM_001106135,XM_006254716,XM_017600885	Snx2	NP_001099605.2;XP_006254778.1;XP_017456374.1	-1.39356	10657.5	0.147374	-3.24873	0.00115922	0.00360142	protein_coding	sorting nexin 2
100911356	XM_003751804	LOC100911356	XP_003751852.1	-1.39386	3755.01	0.115907	-4.13338	3.57461e-05	0.000144813	protein_coding	peroxisomal biogenesis factor 19-like
116651	XM_008760849,XM_574892	E2f5	XP_008759071.1;XP_574892.1	-1.39468	431.253	0.19284	-2.48877	0.0128186	0.0306495	protein_coding	E2F transcription factor 5, transcript variant X1
81636	NM_031007	Adcy2	NP_112269.1	-1.39489	853.985	0.130715	-3.67328	0.000239458	0.000851325	protein_coding	adenylate cyclase 2 (brain)
296623	NM_001106566,XM_006233781,XM_006233782,XM_017591650	Miga2	NP_001100036.1;XP_006233843.1;XP_006233844.1;XP_017447139.1	-1.39552	577.861	0.199462	-2.41049	0.0159311	0.0370963	protein_coding	family with sequence similarity 73, member B
288778	NM_001004206	Pa2g4	NP_001004206.1	-1.39838	2753.92	0.117526	-4.11619	3.85191e-05	0.000155384	protein_coding	proliferation-associated 2G4
361373	XR_001837873	Cyld-ps1	.	-1.3991	813.768	0.145302	-3.33445	0.000854674	0.00272289	transcribed_pseudogene	cylindromatosis (turban tumor syndrome), pseudogene 1
362216	NM_001013206	Mrps26	NP_001013224.1	-1.39952	1543.22	0.13776	-3.52012	0.000431344	0.00145654	protein_coding	mitochondrial ribosomal protein S26
687696	NM_001115048,XM_006231296,XM_006231297,XM_006231299,XM_008760346,XM_008760349,XM_017589726	Stambpl1	NP_001108520.1;XP_006231358.1;XP_006231359.1;XP_006231361.1;XP_008758568.1;XP_008758571.1;XP_017445215.1	-1.40012	1219.29	0.177848	-2.73015	0.00633053	0.0165064	protein_coding	STAM binding protein-like 1
293949	NM_001106355,XM_006231386	Hoga1	NP_001099825.1;XP_006231448.1	-1.4009	706.713	0.149454	-3.25418	0.0011372	0.00353916	protein_coding	4-hydroxy-2-oxoglutarate aldolase 1
302969	NM_001277154	Srrm2	NP_001264083.1	-1.40201	5216.53	0.170063	-2.86655	0.00414969	0.0113797	protein_coding	serine/arginine repetitive matrix 2
295037	NM_001106430	Mgst2	NP_001099900.1	-1.40347	4440.84	0.172474	-2.83519	0.00457987	0.0124327	protein_coding	microsomal glutathione S-transferase 2
681012	XM_001059906	Smg5	XP_001059906.3	-1.40639	2449.47	0.141077	-3.48743	0.000487693	0.00163022	protein_coding	SMG5 nonsense mediated mRNA decay factor
307858	NM_001008893,XM_006255631	Ldhd	NP_001008893.1;XP_006255693.1	-1.40722	426.419	0.180048	-2.73729	0.00619468	0.0162293	protein_coding	lactate dehydrogenase D
170465	NM_130433	Acaa2	NP_569117.1	-1.40748	2859.72	0.139178	-3.54307	0.000395496	0.00134633	protein_coding	acetyl-CoA acyltransferase 2
314743	NM_001108082,XM_006241253,XM_017594835,XR_001838688	Cdk17	NP_001101552.2;XP_006241315.1;XP_017450324.1	-1.40805	1548.3	0.125232	-3.94225	8.07204e-05	0.000309428	protein_coding	cyclin-dependent kinase 17
25374	NM_012899,XM_006238234,XM_006238235	Alad	NP_037031.1;XP_006238296.1;XP_006238297.1	-1.41043	637.87	0.182535	-2.71802	0.00656733	0.0170304	protein_coding	aminolevulinate dehydratase
311311	NM_001107758,XM_006234743,XM_006234744,XM_006234745,XM_006234746,XM_006234747,XM_006234748,XM_006234749,XM_006234750,XM_006234751,XM_006234752,XM_006234753,XM_006234754,XM_006234755	Meis2	NP_001101228.1;XP_006234805.1;XP_006234806.1;XP_006234807.1;XP_006234808.1;XP_006234809.1;XP_006234810.1;XP_006234811.1;XP_006234812.1;XP_006234813.1;XP_006234814.1;XP_006234815.1;XP_006234816.1;XP_006234817.1	-1.41043	332.346	0.209295	-2.37051	0.0177634	0.0408572	protein_coding	Meis homeobox 2
302938	NM_001013964,XM_006245792,XM_006245793,XM_006245794,XM_006245795,XM_006245796,XM_008767485,XM_008767486,XM_017597213	Mgrn1	NP_001013986.1;XP_006245854.1;XP_006245855.1;XP_006245856.1;XP_006245857.1;XP_006245858.1;XP_008765707.1;XP_008765708.1;XP_017452702.1	-1.41099	1222.87	0.172584	-2.87805	0.00400136	0.0110111	protein_coding	mahogunin ring finger 1
309194	NM_001107575,XM_006230979,XM_006230981,XM_006230982,XM_008760224,XM_017589259	Taf6l	NP_001101045.1;XP_006231041.1;XP_006231043.1;XP_006231044.1;XP_008758446.1;XP_017444748.1	-1.41698	474.236	0.174212	-2.88624	0.0038988	0.0107558	protein_coding	TATA-box binding protein associated factor 6 like
308291	NM_214458,XM_017589097,XM_017589098,XM_017589099,XM_017589100,XM_017589101,XM_017589102,XM_017589103	Phactr2	NP_999623.1;XP_017444586.1;XP_017444587.1;XP_017444588.1;XP_017444589.1;XP_017444590.1;XP_017444591.1;XP_017444592.1	-1.41714	1034.64	0.194551	-2.58534	0.00972843	0.0240512	protein_coding	phosphatase and actin regulator 2
293148	NM_001191602,XM_017588950,XM_017588951,XM_017588952,XM_017588953,XR_001835385	C2cd3	NP_001178531.1;XP_017444439.1;XP_017444440.1;XP_017444441.1;XP_017444442.1	-1.41826	338.637	0.208343	-2.41967	0.0155344	0.0363268	protein_coding	C2 calcium-dependent domain containing 3
102548286	XM_017601151	LOC102548286	XP_017456640.1	-1.42077	748.234	0.14674	-3.45286	0.00055468	0.00182926	protein_coding	peroxisomal biogenesis factor 19-like, transcript variant X1
498764	XM_008771782,XM_008771783,XM_008771784,XM_008771785,XM_008771786,XM_008771787,XM_008771788,XM_008771790,XM_017600728,XM_574050	RGD1562037	XP_008770004.1;XP_008770005.1;XP_008770006.1;XP_008770007.1;XP_008770008.1;XP_008770009.1;XP_008770010.1;XP_008770012.1;XP_017456217.1;XP_574050.3	-1.42201	785.141	0.152571	-3.32914	0.000871139	0.00276854	protein_coding	similar to OTTHUMP00000046255, transcript variant X4
309728	NM_001107624	Arid5b	NP_001101094.1	-1.42344	1304.01	0.158917	-3.20535	0.001349	0.00414497	protein_coding	AT-rich interaction domain 5B
29540	NM_017235,XM_006250215,XM_006250216,XM_006250217,XM_017598772	Hsd17b7	NP_058931.1;XP_006250277.1;XP_006250278.1;XP_006250279.1;XP_017454261.1	-1.42366	2906.13	0.10923	-4.66542	3.07983e-06	1.4557e-05	protein_coding	hydroxysteroid (17-beta) dehydrogenase 7
246212	NM_139330	Sipa1l1	NP_647546.1	-1.42633	2116.93	0.126086	-4.06315	4.84139e-05	0.000191773	protein_coding	signal-induced proliferation-associated 1 like 1
288054	XM_002727893,XM_006248441,XM_008768770,XM_008768771,XM_017598168	Ccdc14	XP_002727939.1;XP_006248503.1;XP_008766992.1;XP_008766993.1;XP_017453657.1	-1.42677	561.342	0.163698	-3.1323	0.00173445	0.00517865	protein_coding	coiled-coil domain containing 14, transcript variant X2
100360427	NM_001271345,XM_006255433	E2f4	NP_001258274.1;XP_006255495.1	-1.42816	593.531	0.198666	-2.58807	0.00965149	0.0238942	protein_coding	E2F transcription factor 4
58844	NM_031623	Grb14	NP_113811.1	-1.4312	2027.87	0.142016	-3.64204	0.000270481	0.000952596	protein_coding	growth factor receptor bound protein 14
364706	NM_134338	Foxc1	NP_599165.1	-1.43223	804.815	0.169819	-3.05183	0.00227452	0.00661662	protein_coding	forkhead box C1
102550180	XR_359931	LOC102550180	.	-1.43449	603.439	0.144596	-3.59999	0.000318235	0.00110495	lncRNA	uncharacterized LOC102550180
100360368	XR_358260	LOC100360368	.	-1.43561	1273.89	0.186514	-2.79691	0.00515934	0.013806	transcribed_pseudogene	hypothetical LOC100360368
494338	NM_001009536	Trim25	NP_001009536.1	-1.43737	464.693	0.191135	-2.73856	0.00617083	0.0161736	protein_coding	tripartite motif-containing 25
252921	NM_145778	Tubg1	NP_665721.1	-1.441	946.361	0.167814	-3.1408	0.0016849	0.00504337	protein_coding	tubulin, gamma 1
29411	NM_022502	Ppt1	NP_071947.1	-1.44145	10313.8	0.125358	-4.20815	2.57471e-05	0.000106545	protein_coding	palmitoyl-protein thioesterase 1
113965	NM_057186	Hadh	NP_476534.1	-1.44237	1748.6	0.134743	-3.92182	8.78821e-05	0.000335708	protein_coding	hydroxyacyl-CoA dehydrogenase
64625	NM_022684,XM_017592880	Bid	NP_073175.1;XP_017448369.1	-1.44339	2028.34	0.122703	-4.31503	1.59582e-05	6.78486e-05	protein_coding	BH3 interacting domain death agonist
315094	NM_001007707	Hgh1	NP_001007708.1	-1.44351	453.749	0.195846	-2.70407	0.00684968	0.0176566	protein_coding	HGH1 homolog
301381	NM_001106909	Tex30	NP_001100379.1	-1.44759	262.687	0.212219	-2.51461	0.0119163	0.0287328	protein_coding	testis expressed 30
500692	XM_006240360,XM_006240361,XM_006240362,XM_006240363,XM_017594485	Heatr4	XP_006240422.1;XP_006240423.1;XP_006240424.1;XP_006240425.3;XP_017449974.1	-1.45256	176.606	0.234488	-2.29689	0.0216248	0.0484997	protein_coding	HEAT repeat containing 4, transcript variant X4
305972	NM_001107271	Zfp395	NP_001100741.1	-1.45301	471.957	0.184432	-2.92271	0.00347005	0.00967786	protein_coding	zinc finger protein 395
362273	NM_001108607,XM_006235648	Cse1l	NP_001102077.1;XP_006235710.1	-1.45326	2262.66	0.144821	-3.72384	0.000196215	0.000710519	protein_coding	chromosome segregation 1 like
282835	NM_172332	Wrnip1	NP_758835.1	-1.45504	1066.97	0.132542	-4.08218	4.46145e-05	0.000177959	protein_coding	Werner helicase interacting protein 1
298533	NM_001106686,XM_006238862	Ago4	NP_001100156.1;XP_006238924.1	-1.45515	197.815	0.205341	-2.63545	0.00840268	0.0211663	protein_coding	argonaute 4, RISC catalytic component
29560	NM_024359,XM_006240196,XM_006240197,XM_006240198,XM_006240199	Hif1a	NP_077335.1;XP_006240258.1;XP_006240259.1;XP_006240260.1;XP_006240261.1	-1.4553	13653.6	0.104273	-5.19138	2.08744e-07	1.1301e-06	protein_coding	hypoxia inducible factor 1 alpha subunit
103692072	gene-LOC103692072	LOC103692072	.	-1.45591	221.109	0.215885	-2.51023	0.0120651	0.0290574	pseudogene	.
303670	NM_001191655,XM_006247715	Tmem104	NP_001178584.1;XP_006247777.1	-1.4565	551.248	0.205386	-2.64141	0.00825615	0.020845	protein_coding	transmembrane protein 104
170915	XM_017595367	Ep300	XP_017450856.1	-1.45677	1314.51	0.189892	-2.85835	0.00425851	0.0116379	protein_coding	E1A binding protein p300, transcript variant X1
359726	NM_182673,XM_006249998,XM_006249999,XM_006250000,XM_006250001,XM_006250002,XM_006250004,XM_017598841,XM_017598842	Rnasel	NP_872614.1;XP_006250060.1;XP_006250061.1;XP_006250062.1;XP_006250063.1;XP_006250064.1;XP_006250066.1;XP_017454330.1;XP_017454331.1	-1.45704	1396.9	0.133721	-4.06095	4.88735e-05	0.000193432	protein_coding	ribonuclease L
688618	XM_001066466	Gxylt2	XP_001066466.1	-1.45715	570.158	0.161567	-3.36175	0.000774508	0.00248582	protein_coding	glucoside xylosyltransferase 2
308028	NM_001107451	Slc2a12	NP_001100921.1	-1.45842	325.118	0.199967	-2.72248	0.00647936	0.0168329	protein_coding	solute carrier family 2 member 12
308415	NM_001172809	Ercc2	NP_001166280.1	-1.46248	309.757	0.202564	-2.70739	0.00678152	0.0174999	protein_coding	ERCC excision repair 2, TFIIH core complex helicase subunit
303274	NM_001013117,XM_006246960	Phf12	NP_001013135.2;XP_006247022.1	-1.46399	471.539	0.202996	-2.70892	0.00675016	0.0174316	protein_coding	PHD finger protein 12
361736	NM_001108520	Patl1	NP_001101990.1	-1.46751	489.753	0.199121	-2.77907	0.0054514	0.0144816	protein_coding	PAT1 homolog 1, processing body mRNA decay factor
315308	NM_001108113,XM_006242337,XM_017594894	Csrnp2	NP_001101583.1;XP_006242399.1;XP_017450383.1	-1.4677	451.199	0.230162	-2.40506	0.0161697	0.0375415	protein_coding	cysteine and serine rich nuclear protein 2
302899	NM_001127532,XM_008767481,XM_017597202	Txndc11	NP_001121004.1;XP_008765703.1;XP_017452691.1	-1.46878	863.336	0.23838	-2.32661	0.019986	0.0453173	protein_coding	thioredoxin domain containing 11
24827	NM_012671,XM_006236822	Tgfa	NP_036803.1;XP_006236884.1	-1.46913	521.066	0.222302	-2.49642	0.0125453	0.0300768	protein_coding	transforming growth factor alpha
315151	XM_003750385,XM_006242130,XM_008765806,XM_017595262,XM_017595263,XM_235497	Mkl1	XP_003750433.1;XP_006242192.1;XP_008764028.1;XP_017450751.1;XP_017450752.1;XP_235497.6	-1.47006	615.536	0.197357	-2.81658	0.00485385	0.0130818	protein_coding	megakaryoblastic leukemia (translocation) 1, transcript variant X2
305450	NM_001100684,XM_006251247,XM_006251248,XM_006251251,XM_006251252,XM_006251253,XM_008770284,XM_008770285	Sh3bp2	NP_001094154.1;XP_006251309.1;XP_006251310.1;XP_006251313.1;XP_006251314.1;XP_006251315.1;XP_008768506.1;XP_008768507.1	-1.47295	1087.93	0.147024	-3.80011	0.000144631	0.00053542	protein_coding	SH3-domain binding protein 2
60323	NM_021694	Arhgef1	NP_067726.3	-1.47356	1122.74	0.169762	-3.29466	0.0009854	0.00309921	protein_coding	Rho guanine nucleotide exchange factor 1
108348079	XM_017602380	LOC108348079	XP_017457869.1	-1.47436	162.356	0.222994	-2.51169	0.0120155	0.0289524	protein_coding	RING finger protein 113A-like, transcript variant X1
680491	XR_595423	LOC680491	.	-1.47475	1564.28	0.159508	-3.51377	0.000441799	0.00148762	transcribed_pseudogene	similar to heat shock protein 1, alpha, transcript variant X1
689820	NM_001246665,XM_006249328,XM_006249330,XM_017598457,XM_017598458	Kmt5a	NP_001233594.1;XP_006249390.1;XP_006249392.1;XP_017453946.1;XP_017453947.1	-1.47521	2243.97	0.21173	-2.6492	0.0080682	0.0204392	protein_coding	lysine methyltransferase 5A
308944	NM_001107547,XM_006229976,XM_006229977,XM_006229979,XM_008759737,XM_008759738,XM_008759740,XM_017589205	St5	NP_001101017.1;XP_006230038.1;XP_006230039.1;XP_006230041.1;XP_008757959.1;XP_008757960.1;XP_008757962.1;XP_017444694.1	-1.47568	1958.14	0.169571	-3.31062	0.000930907	0.00294144	protein_coding	suppression of tumorigenicity 5
501099	NM_001109302,XM_006244557,XM_006244558	Srf	NP_001102772.1;XP_006244619.1;XP_006244620.1	-1.47576	1389.59	0.206878	-2.71397	0.00664824	0.0172058	protein_coding	serum response factor
64547	NM_022612,NM_171988,NM_171989,XM_006234983,XM_006234985,XM_006234987	Bcl2l11	NP_072134.1;NP_741985.1;NP_741986.1;XP_006235045.2;XP_006235047.2;XP_006235049.2	-1.47705	470.664	0.192316	-2.92603	0.00343322	0.00959014	protein_coding	BCL2 like 11
314949	NM_001025701	Rad21	NP_001020872.1	-1.4773	5217.12	0.167708	-3.3568	0.000788507	0.00252847	protein_coding	RAD21 cohesin complex component
292804	NM_207592	Gpi	NP_997475.1	-1.47806	9987.62	0.165773	-3.40046	0.000672719	0.00218419	protein_coding	glucose-6-phosphate isomerase
117107	NM_054002,XM_006240836,XM_006240837,XM_006240838,XM_017594615	Zbtb7a	NP_446454.1;XP_006240898.1;XP_006240899.1;XP_006240900.1;XP_017450104.1	-1.47914	937.66	0.182212	-3.09943	0.00193891	0.00574103	protein_coding	zinc finger and BTB domain containing 7a
245924	NM_001037347	Scaf4	NP_001032424.2	-1.48096	291.442	0.197085	-2.87456	0.00404591	0.0111229	protein_coding	SR-related CTD-associated factor 4
296074	NM_001013078,XM_006234734,XM_006234735,XM_017591571,XM_017591572,XM_017591573,XM_017591574	Fsip1	NP_001013096.1;XP_006234796.1;XP_006234797.1;XP_017447060.1;XP_017447061.1;XP_017447062.1;XP_017447063.1	-1.48182	286.821	0.20778	-2.73064	0.00632122	0.016487	protein_coding	fibrous sheath interacting protein 1
307514	NM_001107397,XM_006254582,XM_006254583,XM_006254584,XM_006254588,XM_008772040,XM_017600966,XM_017600967,XM_017600968,XM_017600969,XM_017600970,XM_017600971	Epb41l4a	NP_001100867.1;XP_006254644.1;XP_006254645.1;XP_006254646.1;XP_006254650.1;XP_008770262.1;XP_017456455.1;XP_017456456.1;XP_017456457.1;XP_017456458.1;XP_017456459.1;XP_017456460.1	-1.48273	429.726	0.163664	-3.4721	0.000516405	0.00171572	protein_coding	erythrocyte membrane protein band 4.1 like 4A
311944	NM_001107844,XM_017592607,XM_017592608,XM_017592609	Paxip1	NP_001101314.1;XP_017448096.1;XP_017448097.1;XP_017448098.1	-1.4856	460.102	0.185305	-3.08164	0.00205861	0.00606275	protein_coding	PAX interacting protein 1
304332	NM_001134857	Dnaaf5	NP_001128329.1	-1.48574	371.208	0.180057	-3.17222	0.00151276	0.00458686	protein_coding	dynein, axonemal, assembly factor 5
100361585	XM_006238214,XM_006238215,XM_008763745,XR_354054	RGD1310951	XP_006238276.1;XP_006238277.1;XP_008761967.1	-1.48667	206.4	0.245168	-2.33342	0.019626	0.0446075	protein_coding	similar to RIKEN cDNA E130308A19, transcript variant X1
24383	NM_017008,XM_017592435	Gapdh	NP_058704.1;XP_017447924.1	-1.48682	47066.8	0.139424	-4.10426	4.05613e-05	0.000163023	protein_coding	glyceraldehyde-3-phosphate dehydrogenase
313450	NM_001014791	Rnf113a1	NP_001014791.1	-1.48683	162.312	0.223841	-2.55646	0.0105745	0.0258737	protein_coding	ring finger protein 113A1
246246	NM_144738,XM_017591461,XR_591426	Pnpla7	NP_653339.2;XP_017446950.1	-1.48698	1239.86	0.155163	-3.6889	0.000225227	0.000804542	protein_coding	patatin-like phospholipase domain containing 7
170851	NM_031643,XM_017595427	Map2k1	NP_113831.1;XP_017450916.1	-1.48713	5552.26	0.129311	-4.42754	9.53146e-06	4.19628e-05	protein_coding	mitogen activated protein kinase kinase 1
362844	NM_001100903,XM_006241072,XM_006241073,XM_006241074,XM_008765170,XM_008765171,XM_008765173,XM_017594916	Brd4	NP_001094373.1;XP_006241134.1;XP_006241135.1;XP_006241136.1;XP_008763392.1;XP_008763393.2;XP_008763395.1;XP_017450405.1	-1.48881	556.357	0.198503	-2.89246	0.00382242	0.0105656	protein_coding	bromodomain containing 4
100911588	XM_008759962	LOC100911588	XP_008758184.1	-1.49049	149.791	0.244759	-2.35246	0.0186498	0.0426538	protein_coding	helicase SRCAP-like
116464	NM_001276714,XM_006235296,XM_008762295,XM_008762296,XM_008762297,XM_008762298,XM_008762299,XR_591737	Ncoa6	NP_001263643.1;XP_006235358.1;XP_008760517.1;XP_008760518.1;XP_008760519.1;XP_008760520.1;XP_008760521.1	-1.49304	706.122	0.201359	-2.87173	0.00408231	0.01121	protein_coding	nuclear receptor coactivator 6
309816	NM_001309447	Lama4	NP_001296376.1	-1.49354	12607.4	0.122916	-4.70838	2.49696e-06	1.19461e-05	protein_coding	laminin subunit alpha 4
690899	NM_001044300,XM_006256426	Vsir	NP_001037765.1;XP_006256488.1	-1.49382	3777.88	0.114117	-5.07378	3.89989e-07	2.04608e-06	protein_coding	V-set immunoregulatory receptor
24617	NM_012620	Serpine1	NP_036752.1	-1.49425	34259	0.151851	-3.81572	0.000135784	0.000504898	protein_coding	serpin family E member 1
282843	NM_001005762,XM_006252241,XM_006252242,XM_006252244,XM_006252246,XM_006252248,XM_008770819	Sorbs3	NP_001005762.1;XP_006252303.1;XP_006252304.1;XP_006252306.1;XP_006252308.1;XP_006252310.1;XP_008769041.1	-1.49501	391.81	0.193809	-2.99343	0.00275864	0.00787709	protein_coding	sorbin and SH3 domain containing 3
363115	NM_001271438	Slc9a9	NP_001258367.1	-1.49658	1081.79	0.158962	-3.65916	0.000253048	0.000895844	protein_coding	solute carrier family 9 member A9
310508	NM_001013158,XM_017590867,XM_017590868,XM_017590869,XM_017590870	B3galnt1	NP_001013176.1;XP_017446356.1;XP_017446357.1;XP_017446358.1;XP_017446359.1	-1.49688	4283.9	0.127971	-4.54763	5.4254e-06	2.47366e-05	protein_coding	beta-1,3-N-acetylgalactosaminyltransferase 1 (globoside blood group)
29637	NM_017268,XM_006231959	Hmgcs1	NP_058964.1;XP_006232021.1	-1.49749	45870.4	0.110308	-5.28103	1.28456e-07	7.11098e-07	protein_coding	3-hydroxy-3-methylglutaryl-CoA synthase 1
117021	NM_053952	Nup155	NP_446404.1	-1.4982	2710.52	0.124164	-4.69726	2.63675e-06	1.25837e-05	protein_coding	nucleoporin 155
83807	NM_031979	Ybx3	NP_114185.3	-1.5002	1899.32	0.237194	-2.46699	0.0136253	0.0323612	protein_coding	Y box binding protein 3
171432	NM_001135169,NM_134395,XM_006253777	Tmem14c	NP_001128641.1;NP_599222.2;XP_006253839.1	-1.50035	7740.01	0.159391	-3.6721	0.000240561	0.000854823	protein_coding	transmembrane protein 14C
29270	NM_019181	Spr	NP_062054.1	-1.50161	581.281	0.155599	-3.7694	0.000163643	0.0006005	protein_coding	sepiapterin reductase (7,8-dihydrobiopterin:NADP+ oxidoreductase)
58983	NM_031654,XM_006252009,XM_006252010	Rabggta	NP_113842.1;XP_006252071.1;XP_006252072.1	-1.50398	409.277	0.180089	-3.26942	0.00107769	0.00336793	protein_coding	Rab geranylgeranyltransferase, alpha subunit
81521	NM_030863	Msn	NP_110490.1	-1.50519	19970.6	0.172024	-3.42946	0.000604786	0.0019794	protein_coding	moesin
[truncated: 1,952 more rows]
